# Supplementary material for: Profiling of MicroRNAs and Their Targets in Roots and Shoots Reveals a Potential MiRNA-Mediated Interaction Network in Response to Phosphate Deficiency in the Forestry Tree Betula luminifera
Source: Front Genet. 2021 Jan 28;12:552454. doi: 10.3389/fgene.2021.552454 (PMC7876418; doi:10.3389/fgene.2021.552454)
Supplement: Supplementary Table 5 — Identification of known miRNAs in B. luminifera. [file Table_5.XLS]

## Sheet: Sheet1
Table S5. Identification of known miRNAs in B. luminifera.
Name	miR_seq	length	Reference ID	strand
blu-miR156a	TGACAGAAGAGAGTGAGCAC	20	TRINITY_DN25480_c1_g3	+
blu-miR156a-3'	TGCTCACTTCTCTTTCTGTCAGC	23	TRINITY_DN25480_c1_g3	+
blu-miR156b	TGACAGAAGAGAGTGAGCAC	20	TRINITY_DN26252_c0_g1	+
blu-miR156b-3'	GCTTACTCTCTATCTGTCATC	21	TRINITY_DN26252_c0_g1	+
blu-miR156c	TGACAGAAGAGAGTGAGCAC	20	TRINITY_DN23802_c1_g3	+
blu-miR156c-3'	TGCTCACTTCTCTTTCTGTCAGC	23	TRINITY_DN23802_c1_g3	+
blu-miR156d	TTGACAGAAGAGAGAGAGCAC	21	TRINITY_DN23150_c0_g2	-
blu-miR156e	TTGACAGAAGAAAGAGAGCAC	21	TRINITY_DN19064_c0_g1	-
blu-miR156f	ATGACAGAAGATAGAGAGCAC	21	TRINITY_DN26134_c5_g1	-
blu-miR156g	TTGACAGAAGATAGAGAGCAC	21	TRINITY_DN21657_c0_g1	+
blu-miR156h	ATGACAGAAGATAGAGAGCAC	21	TRINITY_DN21657_c0_g1	-
blu-miR156i	TTGACAGAAGATAGAGAGCACCA	23	TRINITY_DN1428_c0_g1	+
blu-miR156j-3'	GCTCTCTATGCTTCTGTCATC	21
blu-miR156k	TCTGACAGAAGATAGAGAGCAC	22
blu-miR156l	TTGACAGAAGATAGAGAACAC	21		+
blu-miR159a	TTTGGATTGAAGGGAGCTCTA	21	TRINITY_DN25641_c1_g5	+
blu-miR159a-5'	AGCTGCTGAGTTATGGATCCC	21	TRINITY_DN25641_c1_g5	+
blu-miR159b	ATTGGACTGAAGGGAGCTCC	20	TRINITY_DN24093_c0_g3	-
blu-miR159c	TAGCTGCCGACTCATTCATCCA	22	TRINITY_DN24666_c1_g4	+
blu-miR159d	GGTTTGGATTGAAGGGAGCTCTA	23
blu-miR160a	TGCCTGGCTCCCTGTATGCCA	21	TRINITY_DN27612_c0_g1	+
blu-miR160a-3'	GCGTATGAGGAGCCAAGCATA	21	TRINITY_DN27612_c0_g1	+
blu-miR160b	TGCCTGGCTCCCTGTATGCT	20	TRINITY_DN25985_c2_g1	-
blu-miR160c	TGCCTGGCTCCCTGAATGCCA	21	TRINITY_DN29351_c0_g1	-
blu-miR160d	TGCCTGGCTCCCTGTATGTT	20
blu-miR162a	TCGATAAACCTCTGCATCCAG	21	TRINITY_DN23870_c1_g1	+
blu-miR162a-5'	TGGAGGCAGCGGTTCATCGATC	22	TRINITY_DN23870_c1_g1	+
blu-miR164a	TGGAGAAGCAGGGCACGTGCA	21	TRINITY_DN27792_c0_g1	+
blu-miR164a-3'	CATGTGCCCGTCTTCCCCATC	21	TRINITY_DN27792_c0_g1	+
blu-miR164b-3'	CACGTGCTCCCCTTCTCCAAC	21
blu-miR166a	TCGGACCAGGCTTCATTCCCC	21	TRINITY_DN25866_c2_g1	+
blu-miR166a-5'	GGAATGTTGTCTGGCTCGAGG	21	TRINITY_DN25866_c2_g1	+
blu-miR166b	CGGACCAGGCTTCATTCCCC	20	TRINITY_DN25866_c3_g9	+
blu-miR166c	TTCGGACCAGGCTTCATTCC	20	TRINITY_DN27372_c2_g4	-
blu-miR166d	TCTCGGACCAGGCTTCATTCC	21
blu-miR166e	TCTCGGACCAGGCTTCATTCC	21
blu-miR166f-5'	GGAATGCTGTCTGGTTCGAGA	21
blu-miR167a	TGAAGCTGCCAGCATGATCTT	21	TRINITY_DN45989_c0_g1	+
blu-miR167a-3'	AGATCATGCGGCAGTTTCACC	21	TRINITY_DN45989_c0_g1	+
blu-miR167b	TGAAGCTGCCAGCATGATCTGA	22	TRINITY_DN45989_c0_g1	+
blu-miR167b-3'	AGATCATGTGGCAGTTTCACC	21	TRINITY_DN45989_c0_g1	+
blu-miR167c	TAAAGCTGCCAGCATGATCTGG	22		+
blu-miR167d-3'	AGGTCATCTTGCAGCTTCAAT	21		+
blu-miR168a	TCGCTTGGTGCAGGTCGGGAA	21	TRINITY_DN24397_c1_g1	+
blu-miR168a-3'	CCCGCCTTGCATCAACTGAAT	21	TRINITY_DN24397_c1_g1	+
blu-miR169a	TAGCCAAGAATGACTTGCC	19	TRINITY_DN28896_c6_g4	+
blu-miR169a-3'	GGCAGTCTCTTTGGCTAGC	19	TRINITY_DN28896_c6_g4	+
blu-miR169b	TGAGCCAAGAATGACTTGCC	20	TRINITY_DN24688_c1_g2	-
blu-miR169c	TGAGCCAAGAATGACTTGCCGAC	23
blu-miR171a	TGATTGAGCCGTGCCAATATC	21	TRINITY_DN28131_c2_g2	-
blu-miR171b	TTTGTTGAGCCGCGCCAA	18	TRINITY_DN29408_c0_g1	+
blu-miR171c	TTGAGCCGCGTCAATATCTCC	21
blu-miR171d	TTGAGCCGCGCCAATATCACA	21
blu-miR171e	TTGAGCCGTGCCAATATCACA	21
blu-miR171f	CGAGCCGAACCAATATCACTC	21
blu-miR171g	TATTGGCCTGGTTCACTCAGA	21
blu-miR171h	ATTGAACCGGACCAATATCCC	21
blu-miR171i-5'	CGTGATATTGGTACGGCTCATC	22
blu-miR171j-5'	AGATGTTGGTACGGTTCAATC	21
blu-miR172a	GGAATCTTGATGATGCTGCAG	21	TRINITY_DN23443_c1_g2	-
blu-miR172b	AGAATCTTGATGATGCTGCA	20	TRINITY_DN27811_c2_g1	-
blu-miR172c	AGAATCTTGATGATGCTGCA	20	TRINITY_DN28551_c0_g5	-
blu-miR172d	AGAATCTTGATGATGCTGCTT	21
blu-miR172e-5'	GCAGCATCATCAAGATTCACA	21
blu-miR172f	AGAATCTTGATGATGCTGCAT	21
blu-miR319a	TTGGACTGAAGGGAGCTCCC	20	TRINITY_DN24666_c1_g7	+
blu-miR319a-5'	AGTGAATGATGCGGGAGACAAAT	23	TRINITY_DN24666_c1_g7	+
blu-miR319b-5'	AGAGCTCTCTTCAGTCCATTC	21	TRINITY_DN24666_c1_g4	+
blu-miR319c	TTGGACTGAAGGGAGCTCCCCA	22
blu-miR319d-5'	GAGCTTTCTTCAGTCCACTC	20
blu-miR319e	TTGGACTGAAGGGAGCTCCCTTCA	24
blu-miR390a	AAGCTCAGGAGGGATAGCGCC	21	TRINITY_DN22263_c0_g1	+
blu-miR390a-3'	CGCTATCTATCCTGAGTTTC	20	TRINITY_DN22263_c0_g1	+
blu-miR390b-3'	ACGCTATCCATCCTGAGTTTC	21
blu-miR391a	ACGCAGGAGAGATGGCGCCG	20
blu-miR393a	TCCAAAGGGATCGCATTGATT	21	TRINITY_DN28956_c4_g1	-
blu-miR393b	TCCAAAGGGATCGCATTGATCC	22
blu-miR393c	TCCAAAGGGATCGCATTGATCC	22
blu-miR393d-3'	ATCATGCTATCCCTTTGGATT	21
blu-miR394a	TTGGCATTCTGTCCACCTCC	20	TRINITY_DN25295_c2_g1	+
blu-miR394a-3'	AGCTCTGTTGGCTTCTCTTTG	21	TRINITY_DN25295_c2_g1	+
blu-miR394b	TTTGGCATTCTGTCCACCTCC	21		-
blu-miR395a	TGAAGTGTTTGGGGGAACT	19	TRINITY_DN24602_c0_g2	-
blu-miR395b	CTGAAGTGTTTGGGGGAACTC	21
blu-miR395c-5'	GTTCCCTTGACCACTTCT	18
blu-miR396a	TTCCACAGCTTTCTTGAACTG	21	TRINITY_DN26367_c1_g5	+
blu-miR396a-3'	GTTCAATAAAGCTGTGGGAAG	21	TRINITY_DN26367_c1_g5	+
blu-miR396b	TTCCACAGCTTTCTTGAACTTT	22
blu-miR396c-3'	CTCAAGAAAGCTGTGGGACA	20
blu-miR396d-3'	TTCAAGAAAGCTGTGGAAAAT	21
blu-miR397a	TCATTGAGTGCAGCGTTGATG	21
blu-miR397b	TCATTGAGTGCAGCGTTGATC	21	TRINITY_DN26934_c1_g1	-
blu-miR397c	TCATTGAGTGCAGCGTTGATT	21	TRINITY_DN24833_c2_g3	-
blu-miR397d	ATTGAGTGCAGCGTTGATGA	20	TRINITY_DN26783_c1_g6	-
blu-miR398a	TGTGTTCTCAGGTCGCCCCTG	21
blu-miR398b	TTGTGTTCTCAGGTCACCCCT	21
blu-miR398c-5'	GGGTCGACATGAGATCACATG	21
blu-miR399a	TGCCAAAGGAGAATTGCCCTG	21
blu-miR399b	CGCCAAAGGAGAGTTGCCCTT	21
blu-miR399c	TGCCAAAGGAGAATTGCCC	19	TRINITY_DN28842_c1_g1	-
blu-miR399d	CTGCCAAGGGAGATTTGCTCA	21
blu-miR403a	TTAGATTCACGCACAAACTCG	21	TRINITY_DN26204_c2_g1	+
blu-miR403b	TTAGATTCACGCACAAACTT	20		-
blu-miR403c-5'	AGTTTGTGCGTGAATCTAACA	21		-
blu-miR408a	ATGCACTGCCTCTTCCCTGGC	21
blu-miR482a	TCTTTCCTAGTCCACCCATTCC	22	TRINITY_DN25560_c1_g3	+
blu-miR482b	TCTTCCCTACTCCGCCCATGCC	22	TRINITY_DN22938_c0_g10	+
blu-miR482b-5'	ATGGGCGAGTGGGGAAGA	18	TRINITY_DN22938_c0_g10	+
blu-miR482c	TCTTTCCTAGCCCTCCCATTCC	22	TRINITY_DN25424_c1_g1	+
blu-miR482d	TCTTTCCTAACCCTCCCATTCC	22	TRINITY_DN23513_c0_g1	-
blu-miR482e-3'	TTACCGACTCCCCCCATTCCAA	22	TRINITY_DN23171_c1_g1	+
blu-miR482f-3'	TTCCCGAAACCTCCCATTCCAA	22	TRINITY_DN28446_c3_g6	+
blu-miR482g	TCTTACCTATTCCACCCATTCC	22	TRINITY_DN23142_c1_g1	-
blu-miR482h	GGAATGGGCTATTTGGGAAGA	21
blu-miR482i-3'	TTCCCAAGCCCGCCCATTCCAA	22
blu-miR482j	TCTTCCCTACTCCACCCATTCC	22
blu-miR482k	TTGCCTATTCCTCCCATGCCAA	22
blu-miR477-3'	TGAGGCCTTTGGGGAGAGTGG	21
blu-miR477-5'	ACTCTCCCTCAAGGGCTTCTC	21
blu-miR479	TGTTATTGGTTCGGCTCATCT	21
blu-miR530a	TCTGCATTTGCACCTGCACCT	21	TRINITY_DN29109_c0_g1	-
blu-miR530b	TGCATTTGCACCTGCACCTCC	21
blu-miR530c	AGGTGCAGGTGCAGGTGCAGG	21	TRINITY_DN22642_c0_g1	-
blu-miR535	TGACAACGAGAGAGAGCACGC	21
blu-miR536	TGGTGCCACGCTGGGTGCGTC	21
blu-miR828a	TCTTGCTCAAATGAGTATTCCA	22	TRINITY_DN28105_c1_g1	-
blu-miR828b	TCTTGCTCAAATGAGTATTCCG	22
blu-miR858	TTCGTTGTCTGTTCGACCTTG	21
blu-miR894	TTCACGTCGGGTTCACCA	18
blu-miR1510	TTGTTTTACCTATTCCACCCGT	22	TRINITY_DN23142_c1_g2	-
blu-miR1511a	ACCTGGCTCTGATACCATAAC	21
blu-miR1511b	ACCCAGGCTCTGATACCATGA	21
blu-miR1515	TCATTTTTGCGTGCAATGATCC	22	TRINITY_DN25804_c0_g1	+
blu-miR1885	TACATCTTCTCCGCGGAAGCTC	22
blu-miR2111a	TAATCTGCATCCTGAGGTTTA	21
blu-miR2111b	GTCCTTGGGAGGCAGATTATC	21
blu-miR2199	TGATACACTAGCACGGGTCAC	21
blu-miR2950a	TTCCATCTCTTGCACACTGGA	21
blu-miR2950b-3'	TGGTGTGCATGGGATGGA	18
blu-miR3627a	CTGTCGCAGGAGAGATGGCGC	21	TRINITY_DN23826_c1_g1	-
blu-miR3627b	TCGCAGGAGAGATGGCGCTAGC	22
blu-miR3630	GGAATCTCTCTGATGCAGA	19	TRINITY_DN23275_c1_g6	+
blu-miR5072	TCCCCAGTGGAGTCGCCA	18
blu-miR5083	AGACTACAATTATCTGATCA	20
blu-miR5139	CGAAACCTGGCTCTGATACC	20
blu-miR5232	ACATGTCGCTCTCACCTGGAG	21
blu-miR5234	TTTGTTATGGATGGCAGAAGG	21
blu-miR6173	TAGCCGTAAACGATGGATACT	21	TRINITY_DN23135_c1_g3	+
blu-miR6284	TTTGGACAATGGATGAAGATT	21
blu-miR6300	GTCGTTGTAGTATAGTGGTAAGTATT	26
blu-miR6454	TGTAACCTGAGTAGGGGC	18
blu-miR6478	CCGACCTTAGCTCAGTTGGTA	21
blu-miR7122a	TTATTCAGAGAAATCACGGTTG	22	TRINITY_DN25244_c1_g1	+
blu-miR7122a-3'	ACCGTGTTTCTCTGTATAAGG	21	TRINITY_DN25244_c1_g1	+
blu-miR7122b	TTATTCAGAGAAATCACGGT	20	TRINITY_DN25244_c1_g1	+
blu-miR7122b-3'	ACCGTGTTTCTCTGTATAAAG	21	TRINITY_DN25244_c1_g1	+
blu-miR7122c	TTATACAATGAAATCACGGCC	21
blu-miR8122	TGAAGGAAGATTTGTGGAAAG	21
blu-miR8175a	CGATCCCCGGCAACGGCGCCA	21	TRINITY_DN23331_c0_g5	-
blu-miR8175b	GATCCCCGGCAACGGCGCCA	20	TRINITY_DN23331_c0_g8	-
blu-miR8175c	TCCCCGGCAACGGCACCA	18	TRINITY_DN23872_c1_g1	-
blu-miR8175d	TTCCCCGGCAACGGCGCCA	19	TRINITY_DN25658_c1_g2	-
blu-miR10518	AAGAGATTGTGAAGGGAT	18
blu-miR4415	TTGATTCTCATCACAACTTGG	21
