# Supplementary material for: Profiling of MicroRNAs and Their Targets in Roots and Shoots Reveals a Potential MiRNA-Mediated Interaction Network in Response to Phosphate Deficiency in the Forestry Tree Betula luminifera
Source: Front Genet. 2021 Jan 28;12:552454. doi: 10.3389/fgene.2021.552454 (PMC7876418; doi:10.3389/fgene.2021.552454)
Supplement: Supplementary Table 6 — Identification of novel miRNAs in B. luminifera. [file Table_6.XLS]

## Sheet: Sheet1
Table S6. Identification of novel miRNAs in B. luminifera.
Name	miR_seq	len	Reference ID	strand
blu-miR1-3'	AGAGACACATGGCACTTTTATAGA	24	TRINITY_DN19210_c0_g1	-
blu-miR1-5'	ATCTATAAAAGTGTCATGTGTCCC	24	TRINITY_DN19210_c0_g1	-
blu-miR2-5'	TCTATAAAAGTGCCATGTGTC	21	TRINITY_DN19210_c0_g1	+
blu-miR2-3'	AGGGACACATGACACTTTTATAGA	24	TRINITY_DN19210_c0_g1	+
blu-miR3-5'	AATAATGTGACTTTTAAAATTACC	24	TRINITY_DN29002_c3_g7	+
blu-miR3-3'	AATGATAATTTTAAAAGCCACATC	24	TRINITY_DN29002_c3_g7	+
blu-miR4-5'	AACTCTTGCAAATTCACCATT	21	TRINITY_DN27341_c2_g1	+
blu-miR4-3'	TAATAGTGAATTTGCAAGAGT	21	TRINITY_DN27341_c2_g1	+
blu-miR5-3'	ATAGTTGTGAGATAAAAATATAGT	24	TRINITY_DN30625_c0_g1	+
blu-miR5-5'	AAACTACATTTTTATTCTACAACT	24	TRINITY_DN30625_c0_g1	+
blu-miR6-5'	TGCGCGAGTTGCGGCGGACCG	21	TRINITY_DN23693_c1_g1	+
blu-miR6-3'	GTCCGCCACAACTCGCGCATG	21	TRINITY_DN23693_c1_g1	+
blu-miR7-3'	TCGGTGCATGATTTGTGAAGG	21	TRINITY_DN25985_c1_g5	+
blu-miR7-5'	TCCTTCATAAATCGTGCACCA	21	TRINITY_DN25985_c1_g5	+
blu-miR8-5'	ATTATATATGTCACCCTCCATGTC	24	TRINITY_DN24063_c1_g3	-
blu-miR8-3'	TAGACATGGAAGGTGACTTGTATC	24	TRINITY_DN24063_c1_g3	-
blu-miR9-3'	TTGTATAACAGTCTATTAAATAGC	24	TRINITY_DN27146_c2_g1	+
blu-miR9-5'	AATACTATTTAGTAGACTGTTATA	24	TRINITY_DN27146_c2_g1	+
blu-miR10-3'	TTTGCAAGAATTGGACGGAGG	21	TRINITY_DN26587_c1_g5	+
blu-miR10-5'	TCCGTCCAACTTTTGCAAATT	21	TRINITY_DN26587_c1_g5	+
blu-miR11-5'	AAATTCATCCATCTTTGTTCATTT	24	TRINITY_DN28596_c0_g1	+
blu-miR11-3'	ATGGACAAAGATAGATGAATTTGG	24	TRINITY_DN28596_c0_g1	+
blu-miR12-3'	TATGGAGTCTCTCATATTGCC	21	TRINITY_DN28168_c0_g5	+
blu-miR12-3'	TGATGACGAGAGAGAGAGAGA	21	TRINITY_DN27920_c0_g1	+
blu-miR13-3'	GCCATTTCAATGTGAAAAAGGATT	24	TRINITY_DN28142_c5_g1	+
blu-miR13-5'	TCCTTTTTCATGCTGACGTGGCAG	24	TRINITY_DN28142_c5_g1	+
blu-miR14-3'	TTTGCAGACGCACTTGAATCG	21	TRINITY_DN27739_c0_g5	+
blu-miR14-5'	TTTAAGTCCGTCTGCAAATCC	21	TRINITY_DN27739_c0_g5	+
blu-miR15-3'	TAAAAGATGGTTTTTGAGAATGCT	24	TRINITY_DN23537_c8_g1	+
blu-miR15-5'	CCATCTTTTAGCATTCTTGCC	21	TRINITY_DN23537_c8_g1	-
blu-miR16-3'	AACCCAATATTAATAGATGACACT	24	TRINITY_DN23537_c4_g1	+
blu-miR16-5'	AAGTGTCATCTATTAACATTGAGT	24	TRINITY_DN23537_c4_g1	+
blu-miR17-3'	GGATATTTAAGCTGCAAAGTT	21	TRINITY_DN22906_c2_g1	-
blu-miR17-5'	ACGTTGCAGCTTAAATATCC	20	TRINITY_DN22906_c2_g1	-
blu-miR18-3'	TGAGACTGCCATATCAGCATT	21	TRINITY_DN43619_c0_g1	+
blu-miR18-5'	AATGCTGATGTGGCAGTCCTAACC	24	TRINITY_DN43619_c0_g1	+
blu-miR19a-5'	TCTCTAAAAGTGTCATGTGTC	21	TRINITY_DN23989_c0_g2	+
blu-miR19b-3'	CACATGACACGTTTAGAGACA	21	TRINITY_DN23989_c0_g2	+
blu-miR20-3'	ATCAGTCTACTAAATAGTATTTCT	24	TRINITY_DN27146_c2_g1	-
blu-miR21-3'	AATCTAATGATGATTTTCACTGCC	24	TRINITY_DN28975_c2_g2	+
blu-miR22-3'	AAAGATTTGAGTAGATATTCTAGC	24	TRINITY_DN28671_c2_g1	-
blu-miR23-5'	AATTTGGACAGTAAATGTGAGAGA	24	TRINITY_DN25663_c0_g2	-
blu-miR24-5'	AATAAATGCCAAGTGTTCTCTAAC	24	TRINITY_DN602_c0_g1	-
blu-miR25-5'	AAGAGTAATGTTATTTAGTAGACT	24	TRINITY_DN24532_c1_g3	+
blu-miR26-3'	AGAGATGTGTAGGAGAATGACACC	24	TRINITY_DN29300_c2_g8	+
blu-miR27-5'	ATGCTACAGTGCATCAGTCTGGGT	24	TRINITY_DN28350_c1_g2	+
blu-miR28-5'	GATGACGTGACAGTAAAAATCAGT	24	TRINITY_DN24212_c1_g3	+
blu-miR29-5'	AAATTTCATTCAACTCACTCTAAT	24	TRINITY_DN43868_c0_g1	-
blu-miR30-3'	AATTGTAGTTTGATGTATTTAAGT	24	TRINITY_DN38148_c0_g1	-
blu-miR31-5'	ACTTTCAATTTCTATCAGAAGACC	24	TRINITY_DN28431_c0_g4	+
blu-miR32-3'	ACTGGCGATAAGGTTTCC	18	TRINITY_DN43950_c0_g1	+
blu-miR33-3'	CTGAGAACAAGACAATGACT	20	TRINITY_DN25683_c0_g2	+
blu-miR34-3'	ATAGAGATGGACAAGTAGCATTGT	24	TRINITY_DN18721_c0_g1	-
blu-miR35-3'	AACTCAATGTTAATAGATGACACT	24	TRINITY_DN23537_c4_g1	-
blu-miR36-5'	ATTGATGTGGCTTTTAAAATTACC	24	TRINITY_DN29002_c3_g7	-
blu-miR37-5'	AGTGTCATCTATTAATATTGGGTT	24	TRINITY_DN23537_c4_g1	-
blu-miR38-5'	AAACAGTCCTTGAGGTTCGACACC	24	TRINITY_DN24181_c0_g5	-
blu-miR39-3'	GATTGCTATTGCTCCTTTAT	20	TRINITY_DN26342_c2_g5	+
blu-miR40-5'	AGAAAAGAAAAGGGAAGGATT	21	TRINITY_DN25176_c3_g1	+
