# Supplementary material for: Profiling of MicroRNAs and Their Targets in Roots and Shoots Reveals a Potential MiRNA-Mediated Interaction Network in Response to Phosphate Deficiency in the Forestry Tree Betula luminifera
Source: Front Genet. 2021 Jan 28;12:552454. doi: 10.3389/fgene.2021.552454 (PMC7876418; doi:10.3389/fgene.2021.552454)
Supplement: Supplementary Table 7 — Differences in expression of miRNAs between control and low phosphate (LP) treatment in roots. [file Table_7.XLS]

## Sheet: Sheet1
Table S7. Differences in expression of miRNAs between control and low phosphate (LP) treatment in roots.
miR_name	miR_seq	up/down	fold_change(LP_R/CK_R)	log2(fold_change)	pvalue(chi_square_2x2)	pvalue(fisher_test)	CK_R(norm)	LP_R(norm)	CK_R(raw)	LP_R(raw)
blu-miR319b-5'	AGAGCTCTCTTCAGTCCATTC	down	0.121429	-3.04181	1.9545e-08	1.86131e-09	44.9582	5.45925	44	2
blu-miR530a	TCTGCATTTGCACCTGCACCT	down	0.190818	-2.38973	6.0751e-05	1.98055e-05	28.6098	5.45925	28	2
blu-miR7122b-3'	ACCGTGTTTCTCTGTATAAAG	down	0.2323	-2.10594	0.00069197	0.000296763	23.5009	5.45925	23	2
blu-miR403c-5'	AGTTTGTGCGTGAATCTAACA	down	0.250448	-1.99742	0.00010419	6.18323e-05	32.6969	8.18888	32	3
blu-miR169c	TGAGCCAAGAATGACTTGCCGAC	down	0.285019	-1.81087	6.181e-27	3.65079e-28	282.521	80.5239	276.5	29.5
blu-miR171e	TTGAGCCGTGCCAATATCACA	down	0.319774	-1.64487	6.9026e-07	7.16979e-07	68.2888	21.837	66.8333	8
blu-miR396a-3'	GTTCAATAAAGCTGTGGGAAG	down	0.326259	-1.61591	8.0715e-67	1.35427e-69	845.01	275.692	827	101
blu-miR477-5'	ACTCTCCCTCAAGGGCTTCTC	down	0.335428	-1.57592	4.6393e-10	1.90422e-10	113.928	38.2148	111.5	14
blu-miR13-5'	TCCTTTTTCATGCTGACGTGGCAG	down	0.345446	-1.53347	4.4227e-10	1.95952e-10	118.526	40.9444	116	15
blu-miR166f-5'	GGAATGCTGTCTGGTTCGAGA	down	0.349343	-1.51728	5.5191e-11	1.97032e-11	132.831	46.4036	130	17
blu-miR7122a-3'	ACCGTGTTTCTCTGTATAAGG	down	0.368113	-1.44178	9.1024e-19	3.03713e-19	259.531	95.5369	254	35
blu-miR482c	TCTTTCCTAGCCCTCCCATTCC	down	0.370658	-1.43184	0	2.40675e-247	3623.22	1342.98	3546	492
blu-miR396b	TTCCACAGCTTTCTTGAACTTT	down	0.383156	-1.384	0.00048935	0.000363704	42.7444	16.3778	41.8333	6
blu-miR10-3'	TTTGCAAGAATTGGACGGAGG	down	0.400717	-1.31934	0.019863	0.0231868	20.4355	8.18888	20	3
blu-miR482b	TCTTCCCTACTCCGCCCATGCC	down	0.433242	-1.20675	0	0	34312.3	14865.5	33581	5446
blu-miR14-5'	TTTAAGTCCGTCTGCAAATCC	down	0.436155	-1.19709	1.153e-11	6.32651e-12	200.268	87.348	196	32
blu-miR164a	TGGAGAAGCAGGGCACGTGCA	down	0.43958	-1.1858	0	6.93107e-143	2772.59	1218.78	2713.5	446.5
blu-miR13-3p	GCCATTTCAATGTGAAAAAGGATT	down	0.445241	-1.16734	0.0091995	0.0108469	30.6533	13.6481	30	5
blu-miR172e-5'	GCAGCATCATCAAGATTCACA	down	0.448983	-1.15527	0.00027336	0.000246641	60.7958	27.2963	59.5	10
blu-miR156j-3'	GCTCTCTATGCTTCTGTCATC	down	0.452349	-1.14449	0	0	6529.16	2953.45	6390	1082
blu-miR167b-3'	AGATCATGTGGCAGTTTCACC	up	inf	inf	2.1491e-07	1.51841e-08	0	27.2963	0	10
blu-miR482b-5'	ATGGGCGAGTGGGGAAGA	up	inf	inf	0.00024542	0.00012267	0	13.6481	0	5
blu-miR160c	TGCCTGGCTCCCTGAATGCCA	down	-inf	-inf	4.1526e-08	7.43987e-10	29.6315	0	29	0
blu-miR159c	TAGCTGCCGACTCATTCATCCA	down	-inf	-inf	4.1526e-08	7.43987e-10	29.6315	0	29	0
blu-miR319a-5'	AGTGAATGATGCGGGAGACAAAT	down	-inf	-inf	0.0022495	0.00182611	9.196	0	9	0
blu-miR394a-3'	AGCTCTGTTGGCTTCTCTTTG	down	-inf	-inf	0.022776	0.0301045	5.10889	0	5	0
blu-miR530c	AGGTGCAGGTGCAGGTGCAGG	down	-inf	-inf	0.00024081	0.000110765	13.2831	0	13	0
blu-miR1510	TTGTTTTACCTATTCCACCCGT	up	inf	inf	8.6622e-07	6.05718e-08	0	24.5666	0	9
blu-miR171j-5'	AGATGTTGGTACGGTTCAATC	down	-inf	-inf	0.022776	0.0301045	5.10889	0	5	0
blu-miR319d-5'	GAGCTTTCTTCAGTCCACTC	down	-inf	-inf	0.0070519	0.00741447	7.15244	0	7	0
blu-miR395c-5'	GTTCCCTTGACCACTTCT	down	-inf	-inf	0.022776	0.0301045	5.10889	0	5	0
blu-miR4415	TTGATTCTCATCACAACTTGG	up	inf	inf	0.00024542	0.00012267	0	13.6481	0	5
blu-miR7122c	TTATACAATGAAATCACGGCC	up	inf	inf	0.0045053	0.0078243	0	8.18888	0	3
blu-miR8122	TGAAGGAAGATTTGTGGAAAG	up	inf	inf	0.0045053	0.0078243	0	8.18888	0	3
blu-miR4-3'	TAATAGTGAATTTGCAAGAGT	down	-inf	-inf	0.016926	0.0149402	5.61978	0	5.5	0
blu-miR2-3'	AGGGACACATGACACTTTTATAGA	down	-inf	-inf	0.012613	0.0149402	6.13066	0	6	0
blu-miR36-5'	ATTGATGTGGCTTTTAAAATTACC	down	-inf	-inf	0.022776	0.0301045	5.10889	0	5	0
blu-miR38-5'	AAACAGTCCTTGAGGTTCGACACC	up	inf	inf	0.0045053	0.0078243	0	8.18888	0	3
blu-miR19b-3'	CACATGACACGTTTAGAGACA	down	-inf	-inf	0.012613	0.0149402	6.13066	0	6	0
blu-miR3-5'	AATAATGTGACTTTTAAAATTACC	down	-inf	-inf	0.0039714	0.00367962	8.17422	0	8	0
blu-miR3-3'	AATGATAATTTTAAAAGCCACATC	down	-inf	-inf	0.0070519	0.00741447	7.15244	0	7	0
blu-miR10-5'	TCCGTCCAACTTTTGCAAATT	up	inf	inf	0.0010386	0.000979463	0	10.9185	0	4
blu-miR16-3'	AACCCAATATTAATAGATGACACT	down	-inf	-inf	0.012613	0.0149402	6.13066	0	6	0
blu-miR34-3'	ATAGAGATGGACAAGTAGCATTGT	down	-inf	-inf	9.0352e-06	1.65466e-06	19.4138	0	19	0
blu-miR21-3'	AATCTAATGATGATTTTCACTGCC	up	inf	inf	5.8944e-05	3.07153e-05	0	16.3778	0	6
blu-miR40-5'	AGAAAAGAAAAGGGAAGGATT	down	-inf	-inf	7.0911e-08	1.49919e-09	28.6098	0	28	0
blu-miR11-3'	ATGGACAAAGATAGATGAATTTGG	up	2.09721	1.06847	6.379e-06	7.08398e-06	54.6651	114.644	53.5	42
blu-miR169b	TGAGCCAAGAATGACTTGCC	up	2.099	1.0697	0.02079	0.0227877	14.3049	30.0259	14	11
blu-miR395b	CTGAAGTGTTTGGGGGAACTC	up	2.26046	1.17661	0.012584	0.013826	13.2831	30.0259	13	11
blu-miR1511a	ACCTGGCTCTGATACCATAAC	up	2.48063	1.31071	0.0031845	0.00384702	14.3049	35.4851	14	13
blu-miR397b	TCATTGAGTGCAGCGTTGATC	up	2.53085	1.33962	0.012602	0.0167748	9.70688	24.5666	9.5	9
blu-miR398a	TGTGTTCTCAGGTCGCCCCTG	up	2.6914	1.42835	9.865e-07	7.4542e-07	31.9305	85.9377	31.25	31.4833
blu-miR398b	TTGTGTTCTCAGGTCACCCCT	up	2.7524	1.46069	0.0002566	0.00034436	16.8593	46.4036	16.5	17
blu-miR858	TTCGTTGTCTGTTCGACCTTG	up	3.04771	1.60772	1.3021e-17	5.40543e-18	72.5462	221.1	71	81
blu-miR156f	ATGACAGAAGATAGAGAGCAC	up	3.18519	1.67138	0.00012416	0.000116174	13.2831	42.3092	13	15.5
blu-miR24-5'	AATAAATGCCAAGTGTTCTCTAAC	up	3.20574	1.68066	0.016544	0.0266875	5.10889	16.3778	5	6
blu-miR403b	TTAGATTCACGCACAAACTT	up	3.33931	1.73955	0.0061008	0.00940345	6.13066	20.4722	6	7.5
blu-miR171g	TATTGGCCTGGTTCACTCAGA	up	3.33931	1.73955	0.025151	0.0309632	4.08711	13.6481	4	5
blu-miR7122b	TTATTCAGAGAAATCACGGT	up	3.42956	1.77802	3.989e-23	5.5925e-24	75.6115	259.314	74	95
blu-miR12-3'	TATGGAGTCTCTCATATTGCC	up	4.00717	2.00258	0.0072891	0.0118618	4.08711	16.3778	4	6
blu-miR399c	TGCCAAAGGAGAATTGCCC	up	4.60083	2.20189	2.7839e-15	3.7086e-16	27.588	126.928	27	46.5
blu-miR397c	TCATTGAGTGCAGCGTTGATT	up	5.01578	2.32647	5.4206e-16	2.62026e-17	25.0335	125.563	24.5	46
blu-miR2111a	TAATCTGCATCCTGAGGTTTA	up	13.3572	3.73955	3.8005e-06	1.65072e-06	2.04355	27.2963	2	10
blu-miR171b	TTTGTTGAGCCGCGCCAA	up	18.0323	4.17251	4.9607e-15	1.12878e-17	4.08711	73.6999	4	27
blu-miR2199	TGATACACTAGCACGGGTCAC	up	27.605	4.78686	5.6041e-18	8.69622e-22	3.06533	84.6184	3	31
blu-miR1511b	ACCCAGGCTCTGATACCATGA	up	57.4361	5.84389	1.1413e-25	2.9487e-32	2.04355	117.374	2	43
