# Supplementary material for: Profiling of MicroRNAs and Their Targets in Roots and Shoots Reveals a Potential MiRNA-Mediated Interaction Network in Response to Phosphate Deficiency in the Forestry Tree Betula luminifera
Source: Front Genet. 2021 Jan 28;12:552454. doi: 10.3389/fgene.2021.552454 (PMC7876418; doi:10.3389/fgene.2021.552454)
Supplement: Supplementary Table 8 — Differences in expression of miRNAs between control and LP treatment in shoots. [file Table_8.XLS]

## Sheet: Sheet1
Table S8. Differences in expression of miRNAs between control and LP treatment in shoots.
miR_name	miR_seq	up/down	fold_change(LP_SL/CK_SL)	log2(fold_change)	pvalue(chi_square_2x2)	pvalue(fisher_test)	CK_SL(norm)	LP_SL(norm)	CK_SL(raw)	LP_SL(raw)
blu-miR319a-5'	AGTGAATGATGCGGGAGACAAAT	down	0.145403	-2.78187	2.5192e-12	1.9429e-13	69.7518	10.1421	135	13
blu-miR169a	TAGCCAAGAATGACTTGCC	down	0.150363	-2.73348	0	6.77827e-249	1478.74	222.347	2862	285
blu-miR319d-5'	GAGCTTTCTTCAGTCCACTC	down	0.166607	-2.58548	1.3625e-07	6.33451e-08	42.1439	7.02148	81.5667	9
blu-miR477-5'	ACTCTCCCTCAAGGGCTTCTC	down	0.167377	-2.57882	3.4325e-33	8.13063e-36	219.072	36.6677	424	47
blu-miR159c	TAGCTGCCGACTCATTCATCCA	down	0.174226	-2.52097	1.7612e-22	3.59739e-24	147.77	25.7454	286	33
blu-miR172a	GGAATCTTGATGATGCTGCAG	down	0.196579	-2.34682	1.1784e-19	8.97103e-21	136.92	26.9157	265	34.5
blu-miR8175d	TTCCCCGGCAACGGCGCCA	down	0.201328	-2.31238	0.0087021	0.00580735	11.6253	2.34049	22.5	3
blu-miR858	TTCGTTGTCTGTTCGACCTTG	down	0.20323	-2.29882	0	1.08922e-247	1777.38	361.216	3440	463
blu-miR319b-5'	AGAGCTCTCTTCAGTCCATTC	down	0.205529	-2.28258	4.5062e-38	1.44443e-40	284.691	58.5123	551	75
blu-miR169a-3'	GGCAGTCTCTTTGGCTAGC	down	0.240524	-2.05575	3.2622e-08	1.99399e-08	58.3848	14.043	113	18
blu-miR828b	TCTTGCTCAAATGAGTATTCCG	down	0.245807	-2.0244	0.00072357	0.000701974	22.2172	5.46115	43	7
blu-miR319a	TTGGACTGAAGGGAGCTCCC	down	0.251299	-1.99253	0	0	8469.16	2128.29	16391.5	2728
blu-miR394a	TTGGCATTCTGTCCACCTCC	down	0.266126	-1.90982	0	0	2858.27	760.66	5532	975
blu-miR159a-5'	AGCTGCTGAGTTATGGATCCC	down	0.283681	-1.81766	0	0	2939.91	833.995	5690	1069
blu-miR2950a	TTCCATCTCTTGCACACTGGA	down	0.296104	-1.75582	1.1067e-44	9.98271e-47	450.545	133.408	872	171
blu-miR7122b	TTATTCAGAGAAATCACGGT	down	0.333595	-1.58383	5.0932e-09	5.64379e-09	88.8689	29.6462	172	38
blu-miR394b	TTTGGCATTCTGTCCACCTCC	down	0.355749	-1.49107	3.9361e-13	3.07561e-13	148.029	52.6611	286.5	67.5
blu-miR172d	AGAATCTTGATGATGCTGCTT	down	0.356324	-1.48874	1.1673e-25	2.71373e-26	308.716	110.003	597.5	141
blu-miR171g	TATTGGCCTGGTTCACTCAGA	down	0.364275	-1.4569	6.2086e-43	5.13934e-44	546.131	198.942	1057	255
blu-miR40-5'	AGAAAAGAAAAGGGAAGGATT	down	0.377489	-1.40549	0.013319	0.0167675	18.6005	7.02148	36	9
blu-miR536	TGGTGCCACGCTGGGTGCGTC	down	0.410358	-1.28505	8.8721e-08	7.73754e-08	97.9108	40.1785	189.5	51.5
blu-miR477-3'	TGAGGCCTTTGGGGAGAGTGG	down	0.417086	-1.26158	4.4077e-20	1.39847e-20	295.541	123.266	572	158
blu-miR5083	AGACTACAATTATCTGATCA	down	0.418142	-1.25794	0.0020208	0.00209674	33.5842	14.043	65	18
blu-miR172f	AGAATCTTGATGATGCTGCAT	down	0.419751	-1.2524	4.1918e-07	3.3871e-07	90.7634	38.098	175.667	48.8333
blu-miR394a-3'	AGCTCTGTTGGCTTCTCTTTG	down	0.421383	-1.2468	0.012571	0.0117472	22.2172	9.36197	43	12
blu-miR169b	TGAGCCAAGAATGACTTGCC	down	0.434684	-1.20196	2.0074e-05	2.69562e-05	68.2017	29.6462	132	38
blu-miR159a	TTTGGATTGAAGGGAGCTCTA	down	0.441126	-1.18074	0	0	59777.8	26369.5	115696	33800
blu-miR160a	TGCCTGGCTCCCTGTATGCCA	down	0.446555	-1.16309	0	6.72884e-158	2753.39	1229.54	5329	1576
blu-miR395b	CTGAAGTGTTTGGGGGAACTC	down	0.448388	-1.15718	3.8982e-07	3.82166e-07	101.786	45.6396	197	58.5
blu-miR171j-5'	AGATGTTGGTACGGTTCAATC	down	0.454806	-1.13668	4.2302e-06	3.81493e-06	85.7689	39.0082	166	50
blu-miR162a-5'	TGGAGGCAGCGGTTCATCGATC	down	0.46087	-1.11757	2.5901e-08	1.89026e-08	128.653	59.2925	249	76
blu-miR164b-3'	CACGTGCTCCCCTTCTCCAAC	down	0.474558	-1.07534	0.0040725	0.00545774	36.1676	17.1636	70	22
blu-miR164a-3'	CATGTGCCCGTCTTCCCCATC	down	0.487083	-1.03776	4.9774e-06	5.18072e-06	96.1024	46.8098	186	60
blu-miR167b-3'	AGATCATGTGGCAGTTTCACC	up	inf	inf	0.010643	0.0160683	0	7.02148	0	9
blu-miR159b	ATTGGACTGAAGGGAGCTCC	down	-inf	-inf	0.015676	0.0259175	5.42514	0	10.5	0
blu-miR166c	TTCGGACCAGGCTTCATTCC	down	-inf	-inf	0.015676	0.0259175	5.42514	0	10.5	0
blu-miR1510	TTGTTTTACCTATTCCACCCGT	up	inf	inf	0.010643	0.0160683	0	7.02148	0	9
blu-miR1511b	ACCCAGGCTCTGATACCATGA	up	inf	inf	5.3141e-09	2.94418e-11	0	36.6677	0	47
blu-miR2199	TGATACACTAGCACGGGTCAC	up	inf	inf	6.6295e-06	6.31725e-07	0	21.8446	0	28
blu-miR4415	TTGATTCTCATCACAACTTGG	up	inf	inf	0.016034	0.0318827	0	6.24131	0	8
blu-miR156b-3'	GCTTACTCTCTATCTGTCATC	up	2.02555	1.01831	0.015463	0.0168676	21.1839	42.909	41	55
blu-miR13-3'	GCCATTTCAATGTGAAAAAGGATT	up	2.0708	1.05019	1.9647e-07	1.38554e-07	90.419	187.239	175	240
blu-miR34-3'	ATAGAGATGGACAAGTAGCATTGT	up	2.18105	1.12502	0.010018	0.0134435	18.6005	40.5685	36	52
blu-miR11-3'	ATGGACAAAGATAGATGAATTTGG	up	2.48998	1.31613	8.9127e-08	6.98672e-08	53.7347	133.798	104	171.5
blu-miR156f	ATGACAGAAGATAGAGAGCAC	up	2.6148	1.3867	0.011127	0.0153386	10.5919	27.6958	20.5	35.5
blu-miR2-3'	AGGGACACATGACACTTTTATAGA	up	2.69635	1.43101	0.007459	0.0105982	10.8503	29.2562	21	37.5
blu-miR1-5'	ATCTATAAAAGTGTCATGTGTCCC	up	2.7368	1.45249	0.017276	0.0179892	8.26688	22.6248	16	29
blu-miR403a	TTAGATTCACGCACAAACTCG	up	2.82501	1.49826	0	2e-297	1735.27	4902.16	3358.5	6283.5
blu-miR6300	GTCGTTGTAGTATAGTGGTAAGTATT	up	2.87568	1.52391	0	0	2190.72	6299.83	4240	8075
blu-miR156k	TCTGACAGAAGATAGAGAGCAC	up	3.01991	1.59451	0.0092828	0.0179892	7.7502	23.4049	15	30
blu-miR31-5'	ACTTTCAATTTCTATCAGAAGACC	up	3.18769	1.67251	0.031976	0.0440878	4.65012	14.8231	9	19
blu-miR408a	ATGCACTGCCTCTTCCCTGGC	up	3.3812	1.75753	3.3891e-27	2.01424e-28	103.508	349.982	200.333	448.6
blu-miR397c	TCATTGAGTGCAGCGTTGATT	up	3.64258	1.86496	9.0577e-09	3.88038e-09	25.059	91.2792	48.5	117
blu-miR167b	TGAAGCTGCCAGCATGATCTGA	up	3.66958	1.87561	0	0	4741.05	17397.7	9176	22300
blu-miR397b	TCATTGAGTGCAGCGTTGATC	up	4.15238	2.05394	0.0011429	0.00107561	6.20016	25.7454	12	33
blu-miR396d-3'	TTCAAGAAAGCTGTGGAAAAT	up	4.16879	2.05963	1.631e-10	7.69278e-11	23.7673	99.0808	46	127
blu-miR1515	TCATTTTTGCGTGCAATGATCC	up	5.23628	2.38854	1.6947e-51	1.24018e-56	88.3523	462.637	171	593
blu-miR156i	TTGACAGAAGATAGAGAGCACCA	up	5.4165	2.43736	5.4161e-45	3.3923e-49	72.5935	393.203	140.5	504
blu-miR397a	TCATTGAGTGCAGCGTTGATG	up	5.58288	2.48101	0	5.06225e-273	390.696	2181.21	756.167	2795.83
blu-miR398b	TTGTGTTCTCAGGTCACCCCT	up	10.103	3.33671	3.3945e-12	9.37855e-14	7.10435	71.7751	13.75	92
