# Supplementary material for: Profiling of MicroRNAs and Their Targets in Roots and Shoots Reveals a Potential MiRNA-Mediated Interaction Network in Response to Phosphate Deficiency in the Forestry Tree Betula luminifera
Source: Front Genet. 2021 Jan 28;12:552454. doi: 10.3389/fgene.2021.552454 (PMC7876418; doi:10.3389/fgene.2021.552454)
Supplement: Supplementary Table 10 — miRNA targets in shoots. [file Table_10.XLSX]

## Sheet: Sheet1
Table S10. miRNA targets in shoots.
miRNA name	Sequence	Transcript	Transcript Annotation	GO_Term	KEGG_pathways	KOG_Description	Symbol	AlignmentScore	AlignmentRange	DegradomeDetection	TPB	DegradomeCleavageSite	DegradomeReadNumber_Raw	DegradomeReadNumber_Normalized	DegradomeCategory	Degradome_Pvalue
blu-miR40-5'	AGAAAAGAAAAGGGAAGGATT	TRINITY_DN23146_c3_g1	PREDICTED: zinc finger protein CONSTANS-LIKE 9-like [Jatropha curcas]	GO:0003700(transcription factor activity, sequence-specific DNA binding);GO:0005634(nucleus);GO:0006355(regulation of transcription, DNA-templated);GO:0007623(circadian rhythm);GO:0008270(zinc ion binding);GO:0048579(negative regulation of long-day photoperiodism, flowering)	ko04712(Circadian rhythm - plant)	-	COL9	3.5	1203-1224	Y	43.7663	1215	2	2	2	0.999999
blu-miR40-5'	AGAAAAGAAAAGGGAAGGATT	TRINITY_DN23871_c0_g5	hypothetical protein L484_015979 [Morus notabilis]	-	-	-	-	4	32-53	Y	21.8832	43	1	1	4	1
blu-miR40-5'	AGAAAAGAAAAGGGAAGGATT	TRINITY_DN24170_c5_g5	-	-	-	-	-	4	13-34	Y	65.6495	24	3	3	3	0.987266
blu-miR40-5'	AGAAAAGAAAAGGGAAGGATT	TRINITY_DN25441_c2_g3	PREDICTED: uncharacterized protein LOC109011000 [Juglans regia]	-	-	-	-	2	626-646	Y	462.89	637	36	21.1528	2	0.893131
blu-miR40-5'	AGAAAAGAAAAGGGAAGGATT	TRINITY_DN25037_c1_g1	PREDICTED: E3 ubiquitin-protein ligase MIEL1-like isoform X1 [Malus domestica]	GO:0005634(nucleus);GO:0008270(zinc ion binding);GO:1902456(regulation of stomatal opening)	ko04120(Ubiquitin mediated proteolysis)	-	MIEL1	4	743-763	Y	21.8832	754	1	1	4	1
blu-miR40-5'	AGAAAAGAAAAGGGAAGGATT	TRINITY_DN26100_c1_g1	-	-	-	-	-	3.5	16-37	Y	21.8832	28	1	1	4	1
blu-miR40-5'	AGAAAAGAAAAGGGAAGGATT	TRINITY_DN26246_c2_g6	-	-	-	-	-	4	386-407	Y	65.6495	398	3	3	2	1
blu-miR40-5'	AGAAAAGAAAAGGGAAGGATT	TRINITY_DN29286_c0_g3	sucrose synthase 1 [Betula luminifera]	GO:0005982(starch metabolic process);GO:0005985(sucrose metabolic process);GO:0005986(sucrose biosynthetic process);GO:0008194(UDP-glycosyltransferase activity);GO:0009414(response to water deprivation);GO:0009507(chloroplast);GO:0010431(seed maturation);GO:0010555(response to mannitol);GO:0016157(sucrose synthase activity);GO:0016757(transferase activity, transferring glycosyl groups)	ko00500(Starch and sucrose metabolism)	-	SUS2	3.5	2772-2791	Y	87.5327	2782	4	4	2	0.999999
blu-miR40-5'	AGAAAAGAAAAGGGAAGGATT	TRINITY_DN29288_c2_g1	-	-	-	-	-	4	239-259	Y	84.7973	250	17	3.875	2	1
miR1510	TTGTTTTACCTATTCCACCCGT	TRINITY_DN23109_c1_g1	NBS-containing resistance-like protein, partial [Corylus avellana]	GO:0005524(ATP binding);GO:0006952(defense response);GO:0043531(ADP binding)	ko04626(Plant-pathogen interaction)	-	RPP13L3	2.5	11-32	Y	21.8832	23	2	1	2	0.86904
miR1510	TTGTTTTACCTATTCCACCCGT	TRINITY_DN24181_c0_g10	hypothetical protein PRUPE_ppa022914mg, partial [Prunus persica]	GO:0005524(ATP binding);GO:0005634(nucleus);GO:0006952(defense response);GO:0007165(signal transduction);GO:0043531(ADP binding)	ko00500(Starch and sucrose metabolism)	-	At4g11170	4	106-127	Y	10.9416	118	1	0.5	4	0.992554
miR1510	TTGTTTTACCTATTCCACCCGT	TRINITY_DN24649_c5_g1	PREDICTED: TMV resistance protein N-like [Juglans regia]	GO:0005524(ATP binding);GO:0005737(cytoplasm);GO:0006952(defense response);GO:0043531(ADP binding)	ko03040(Spliceosome);ko04141(Protein processing in endoplasmic reticulum);ko04144(Endocytosis)	-	-	4	20-41	Y	3.12617	32	1	0.142857	4	0.992554
miR1510	TTGTTTTACCTATTCCACCCGT	TRINITY_DN24649_c8_g4	PREDICTED: TMV resistance protein N-like [Juglans regia]	GO:0005524(ATP binding);GO:0005737(cytoplasm);GO:0006952(defense response);GO:0007165(signal transduction);GO:0043531(ADP binding)	ko00500(Starch and sucrose metabolism)	-	RLM1A	4	210-231	Y	3.12617	222	1	0.142857	4	0.992554
miR1511b	ACCCAGGCTCTGATACCATGA	TRINITY_DN23312_c1_g2	PREDICTED: splicing factor U2AF-associated protein 2 [Juglans regia]	GO:0000398(mRNA splicing, via spliceosome);GO:0003723(RNA binding);GO:0005684(U2-type spliceosomal complex);GO:0005686(U2 snRNP)	ko03040(Spliceosome)	-	HTATSF1	3.5	560-580	Y	21.8832	571	1	1	4	0.428795
miR1515	TCATTTTTGCGTGCAATGATCC	TRINITY_DN26862_c1_g5	PREDICTED: endoribonuclease Dicer homolog 2-like isoform X1 [Juglans regia]	GO:0003723(RNA binding);GO:0004525(ribonuclease III activity);GO:0005634(nucleus);GO:0005737(cytoplasm);GO:0016442(RISC complex);GO:0030422(production of siRNA involved in RNA interference)	-	-	At3g03300	2	1234-1254	Y	131.299	1246	6	6	2	0.7748
miR156f	ATGACAGAAGATAGAGAGCAC	TRINITY_DN19064_c0_g1	PREDICTED: squamosa promoter-binding-like protein 9 isoform X1 [Juglans regia]	-	-	-	SPL14	3	395-415	Y	21.8832	406	1	1	4	0.848932
miR156i	TTGACAGAAGATAGAGAGCACCA	TRINITY_DN19064_c0_g1	PREDICTED: squamosa promoter-binding-like protein 9 isoform X1 [Juglans regia]	-	-	-	SPL14	3	393-415	Y	21.8832	406	1	1	4	0.467413
miR156k	TCTGACAGAAGATAGAGAGCAC	TRINITY_DN27545_c1_g3	PREDICTED: uncharacterized protein LOC109006713 [Juglans regia]	GO:0009507(chloroplast);GO:0016021(integral component of membrane)	-	-	At2g28450	3	380-402	Y	21.8832	393	1	1	4	0.716351
miR159a	TTTGGATTGAAGGGAGCTCTA	TRINITY_DN24093_c0_g4	PREDICTED: transcription factor GAMYB [Juglans regia]	-	-	-	GAM1	3.5	439-459	Y	415.78	450	19	19	2	0.961326
miR159a	TTTGGATTGAAGGGAGCTCTA	TRINITY_DN24093_c0_g3	PREDICTED: transcription factor GAMYB-like isoform X1 [Juglans regia]	-	-	-	-	3.5	87-107	Y	2013.25	98	92	92	0	0.0429513
miR159a	TTTGGATTGAAGGGAGCTCTA	TRINITY_DN24149_c0_g3	PREDICTED: uncharacterized protein At4g15545 isoform X3 [Prunus mume]	GO:0005886(plasma membrane);GO:0006810(transport);GO:0022857(transmembrane transporter activity)	-	-	At4g15545	3.5	557-576	Y	175.065	567	8	8	2	0.961326
miR159a	TTTGGATTGAAGGGAGCTCTA	TRINITY_DN26483_c0_g5	PREDICTED: rho GTPase-activating protein 5-like [Juglans regia]	GO:0005096(GTPase activator activity);GO:0007165(signal transduction);GO:0009507(chloroplast)	-	-	ROPGAP1	3.5	206-226	Y	43.7663	217	2	2	2	0.961326
miR159b	ATTGGACTGAAGGGAGCTCC	TRINITY_DN24093_c0_g4	PREDICTED: transcription factor GAMYB [Juglans regia]	-	-	-	GAM1	2	440-459	Y	415.78	450	19	19	2	0.7748
miR159b	ATTGGACTGAAGGGAGCTCC	TRINITY_DN24093_c0_g3	PREDICTED: transcription factor GAMYB-like isoform X1 [Juglans regia]	-	-	-	-	2	88-107	Y	2013.25	98	92	92	0	0.0199202
miR160a	TGCCTGGCTCCCTGTATGCCA	TRINITY_DN25985_c2_g1	PREDICTED: auxin response factor 18-like [Juglans regia]	GO:0003677(DNA binding);GO:0003700(transcription factor activity, sequence-specific DNA binding);GO:0005634(nucleus);GO:0006351(transcription, DNA-templated);GO:0006355(regulation of transcription, DNA-templated);GO:0007389(pattern specification process);GO:0009734(auxin-activated signaling pathway);GO:0009738(abscisic acid-activated signaling pathway);GO:0009743(response to carbohydrate);GO:0010…	ko04075(Plant hormone signal transduction)	-	ARF18	1	532-552	Y	339.189	543	31	15.5	2	0.828267
miR160a	TGCCTGGCTCCCTGTATGCCA	TRINITY_DN25985_c2_g3	PREDICTED: auxin response factor 18 isoform X1 [Vitis vinifera]	GO:0003677(DNA binding);GO:0003700(transcription factor activity, sequence-specific DNA binding);GO:0005634(nucleus);GO:0006351(transcription, DNA-templated);GO:0006355(regulation of transcription, DNA-templated);GO:0007389(pattern specification process);GO:0009733(response to auxin);GO:0009734(auxin-activated signaling pathway);GO:0035198(miRNA binding);GO:0048829(root cap development);GO:005130…	ko04075(Plant hormone signal transduction)	-	ARF18	1	635-655	Y	339.189	646	31	15.5	0	0.0234992
miR160a	TGCCTGGCTCCCTGTATGCCA	TRINITY_DN29351_c0_g1	PREDICTED: auxin response factor 17-like isoform X1 [Juglans regia]	-	-	-	-	0.5	36-56	Y	109.416	47	5	5	2	0.612744
miR166c	TTCGGACCAGGCTTCATTCC	TRINITY_DN24425_c1_g7	class III HD-Zip protein HDZ1 [Betula luminifera]	GO:0003677(DNA binding);GO:0003700(transcription factor activity, sequence-specific DNA binding);GO:0005634(nucleus);GO:0006351(transcription, DNA-templated);GO:0006355(regulation of transcription, DNA-templated);GO:0008289(lipid binding);GO:0009855(determination of bilateral symmetry);GO:0009944(polarity specification of adaxial/abaxial axis);GO:0009955(adaxial/abaxial pattern specification);GO:…	-	-	ATHB-14	1.5	33-52	Y	21.8832	43	3	1	2	0.982849
miR166c	TTCGGACCAGGCTTCATTCC	TRINITY_DN27372_c2_g4	PREDICTED: homeobox-leucine zipper protein ATHB-15 [Juglans regia]	GO:0003677(DNA binding);GO:0003700(transcription factor activity, sequence-specific DNA binding);GO:0005634(nucleus);GO:0006351(transcription, DNA-templated);GO:0006355(regulation of transcription, DNA-templated);GO:0008289(lipid binding);GO:0009855(determination of bilateral symmetry);GO:0009887(organ morphogenesis);GO:0009965(leaf morphogenesis);GO:0010014(meristem initiation);GO:0010073(merist…	-	-	ATHB-15	1	21-40	Y	10.9416	31	2	0.5	3	0.112343
miR166c	TTCGGACCAGGCTTCATTCC	TRINITY_DN27372_c2_g6	PREDICTED: homeobox-leucine zipper protein REVOLUTA-like [Juglans regia]	GO:0003677(DNA binding);GO:0003700(transcription factor activity, sequence-specific DNA binding);GO:0005634(nucleus);GO:0006351(transcription, DNA-templated);GO:0006355(regulation of transcription, DNA-templated);GO:0008289(lipid binding);GO:0009855(determination of bilateral symmetry);GO:0009944(polarity specification of adaxial/abaxial axis);GO:0009956(radial pattern formation);GO:0010014(meris…	-	-	REV	1.5	423-442	Y	175.065	433	16	8	2	0.982849
miR166c	TTCGGACCAGGCTTCATTCC	TRINITY_DN27372_c2_g5	class III HD-Zip protein HDZ1 [Betula luminifera]	GO:0003677(DNA binding);GO:0003700(transcription factor activity, sequence-specific DNA binding);GO:0005634(nucleus);GO:0006351(transcription, DNA-templated);GO:0006355(regulation of transcription, DNA-templated);GO:0008289(lipid binding);GO:0009855(determination of bilateral symmetry);GO:0009944(polarity specification of adaxial/abaxial axis);GO:0009955(adaxial/abaxial pattern specification);GO:…	-	-	ATHB-14	1.5	920-939	Y	21.8832	930	3	1	2	0.982849
miR166c	TTCGGACCAGGCTTCATTCC	TRINITY_DN28488_c4_g1	PREDICTED: homeobox-leucine zipper protein ATHB-8-like isoform X1 [Juglans regia]	GO:0003677(DNA binding);GO:0003700(transcription factor activity, sequence-specific DNA binding);GO:0005634(nucleus);GO:0006351(transcription, DNA-templated);GO:0006355(regulation of transcription, DNA-templated);GO:0008284(positive regulation of cell proliferation);GO:0008289(lipid binding);GO:0009733(response to auxin);GO:0010014(meristem initiation);GO:0010067(procambium histogenesis);GO:00100…	-	-	ATHB-8	1.5	56-75	Y	10.9416	66	2	0.5	3	0.42306
miR169a	TAGCCAAGAATGACTTGCC	TRINITY_DN23675_c2_g2	PREDICTED: nuclear transcription factor Y subunit A-1-like isoform X1 [Juglans regia]	-	-	-	-	2	208-226	Y	437.663	217	20	20	0	0.0199202
miR169a	TAGCCAAGAATGACTTGCC	TRINITY_DN24688_c1_g2	PREDICTED: nuclear transcription factor Y subunit A-10-like isoform X1 [Juglans regia]	GO:0003677(DNA binding);GO:0003700(transcription factor activity, sequence-specific DNA binding);GO:0005634(nucleus);GO:0006351(transcription, DNA-templated);GO:0006355(regulation of transcription, DNA-templated);GO:0009567(double fertilization forming a zygote and endosperm);GO:0016602(CCAAT-binding factor complex)	ko00970(Aminoacyl-tRNA biosynthesis)	-	NFYA2	2	1013-1031	Y	350.131	1022	16	16	2	0.7748
miR169a	TAGCCAAGAATGACTTGCC	TRINITY_DN26263_c0_g1	PREDICTED: clathrin light chain 2-like [Juglans regia]	GO:0005198(structural molecule activity);GO:0030125(clathrin vesicle coat);GO:0032050(clathrin heavy chain binding);GO:0072583(clathrin-mediated endocytosis)	ko04144(Endocytosis)	-	At2g20760	4	582-600	Y	262.598	591	12	12	2	0.99458
miR169a	TAGCCAAGAATGACTTGCC	TRINITY_DN29167_c0_g2	PREDICTED: nuclear pore complex protein NUP1 isoform X1 [Juglans regia]	GO:0005515(protein binding);GO:0005634(nucleus);GO:0005635(nuclear envelope);GO:0005643(nuclear pore);GO:0005829(cytosol);GO:0006997(nucleus organization);GO:0015031(protein transport);GO:0016973(poly(A)+ mRNA export from nucleus);GO:0034399(nuclear periphery)	-	-	NUP1	4	1848-1865	Y	21.8832	1857	1	1	4	0.995438
miR169a-3'	GGCAGTCTCTTTGGCTAGC	TRINITY_DN28714_c1_g2	PREDICTED: pectin acetylesterase 9 [Juglans regia]	GO:0005576(extracellular region);GO:0009505(plant-type cell wall);GO:0016787(hydrolase activity);GO:0052689(carboxylic ester hydrolase activity);GO:0052793(pectin acetylesterase activity);GO:0071555(cell wall organization)	ko00600(Sphingolipid metabolism)	-	PAE9	4	853-871	Y	43.7663	862	2	2	2	0.997901
miR169a-3'	GGCAGTCTCTTTGGCTAGC	TRINITY_DN28903_c0_g2	PREDICTED: ubiquitin carboxyl-terminal hydrolase 12 [Ziziphus jujuba]	GO:0004843(thiol-dependent ubiquitin-specific protease activity);GO:0005634(nucleus);GO:0005829(cytosol);GO:0006511(ubiquitin-dependent protein catabolic process);GO:0009506(plasmodesma);GO:0016579(protein deubiquitination);GO:0036459(thiol-dependent ubiquitinyl hydrolase activity)	-	-	UBP13	4	362-380	Y	43.7663	371	2	2	2	0.997901
miR169b	TGAGCCAAGAATGACTTGCC	TRINITY_DN23675_c2_g2	PREDICTED: nuclear transcription factor Y subunit A-1-like isoform X1 [Juglans regia]	-	-	-	-	2	208-227	Y	43.7663	218	2	2	2	0.525447
miR169b	TGAGCCAAGAATGACTTGCC	TRINITY_DN24688_c1_g2	PREDICTED: nuclear transcription factor Y subunit A-10-like isoform X1 [Juglans regia]	GO:0003677(DNA binding);GO:0003700(transcription factor activity, sequence-specific DNA binding);GO:0005634(nucleus);GO:0006351(transcription, DNA-templated);GO:0006355(regulation of transcription, DNA-templated);GO:0009567(double fertilization forming a zygote and endosperm);GO:0016602(CCAAT-binding factor complex)	ko00970(Aminoacyl-tRNA biosynthesis)	-	NFYA2	1	965-984	Y	21.8832	975	1	1	4	0.597481
miR169b	TGAGCCAAGAATGACTTGCC	TRINITY_DN26121_c0_g1	PREDICTED: uncharacterized protein LOC109003207 isoform X2 [Juglans regia]	GO:0003674(molecular_function);GO:0005739(mitochondrion);GO:0008150(biological_process);GO:0016021(integral component of membrane);GO:0031307(integral component of mitochondrial outer membrane)	-	-	-	3.5	243-261	Y	240.715	252	11	11	2	0.661825
miR172a	GGAATCTTGATGATGCTGCAG	TRINITY_DN23443_c1_g2	PREDICTED: ethylene-responsive transcription factor RAP2-7-like [Juglans regia]	GO:0008150(biological_process)	-	-	-	1	973-993	Y	131.299	984	6	6	2	0.828267
miR172a	GGAATCTTGATGATGCTGCAG	TRINITY_DN27811_c2_g1	PREDICTED: ethylene-responsive transcription factor RAP2-7 isoform X1 [Juglans regia]	GO:0003677(DNA binding);GO:0003700(transcription factor activity, sequence-specific DNA binding);GO:0005634(nucleus);GO:0006351(transcription, DNA-templated);GO:0006355(regulation of transcription, DNA-templated);GO:0009908(flower development);GO:0010073(meristem maintenance);GO:0010093(specification of floral organ identity);GO:0019953(sexual reproduction);GO:0030154(cell differentiation);GO:004…	ko04075(Plant hormone signal transduction)	-	RAP2-7	1.5	1947-1967	Y	1531.82	1958	70	70	0	0.0217113
miR172a	GGAATCTTGATGATGCTGCAG	TRINITY_DN28551_c0_g5	PREDICTED: AP2-like ethylene-responsive transcription factor TOE3 isoform X1 [Juglans regia]	GO:0003677(DNA binding);GO:0003700(transcription factor activity, sequence-specific DNA binding);GO:0005634(nucleus);GO:0006351(transcription, DNA-templated);GO:0006355(regulation of transcription, DNA-templated);GO:0009908(flower development);GO:0010073(meristem maintenance);GO:0010093(specification of floral organ identity);GO:0019953(sexual reproduction);GO:0030154(cell differentiation);GO:004…	-	-	AP2	1.5	365-385	Y	328.248	376	15	15	2	0.803342
miR172d	AGAATCTTGATGATGCTGCTT	TRINITY_DN23443_c1_g2	PREDICTED: ethylene-responsive transcription factor RAP2-7-like [Juglans regia]	GO:0008150(biological_process)	-	-	-	4	973-993	Y	131.299	984	6	6	2	0.941924
miR172d	AGAATCTTGATGATGCTGCTT	TRINITY_DN27603_c2_g2	unknown [Populus trichocarpa]	GO:0005515(protein binding);GO:0005516(calmodulin binding);GO:0005634(nucleus);GO:0005886(plasma membrane);GO:0030414(peptidase inhibitor activity);GO:0042742(defense response to bacterium)	ko00240(Pyrimidine metabolism)	-	-	4	519-540	Y	21.8832	531	1	1	4	0.947136
miR172d	AGAATCTTGATGATGCTGCTT	TRINITY_DN27811_c2_g1	PREDICTED: ethylene-responsive transcription factor RAP2-7 isoform X1 [Juglans regia]	GO:0003677(DNA binding);GO:0003700(transcription factor activity, sequence-specific DNA binding);GO:0005634(nucleus);GO:0006351(transcription, DNA-templated);GO:0006355(regulation of transcription, DNA-templated);GO:0009908(flower development);GO:0010073(meristem maintenance);GO:0010093(specification of floral organ identity);GO:0019953(sexual reproduction);GO:0030154(cell differentiation);GO:004…	ko04075(Plant hormone signal transduction)	-	RAP2-7	3	1947-1967	Y	1531.82	1958	70	70	0	0.0163281
miR172d	AGAATCTTGATGATGCTGCTT	TRINITY_DN28551_c0_g5	PREDICTED: AP2-like ethylene-responsive transcription factor TOE3 isoform X1 [Juglans regia]	GO:0003677(DNA binding);GO:0003700(transcription factor activity, sequence-specific DNA binding);GO:0005634(nucleus);GO:0006351(transcription, DNA-templated);GO:0006355(regulation of transcription, DNA-templated);GO:0009908(flower development);GO:0010073(meristem maintenance);GO:0010093(specification of floral organ identity);GO:0019953(sexual reproduction);GO:0030154(cell differentiation);GO:004…	-	-	AP2	3	365-385	Y	328.248	376	15	15	2	0.704686
miR172f	AGAATCTTGATGATGCTGCAT	TRINITY_DN23443_c1_g2	PREDICTED: ethylene-responsive transcription factor RAP2-7-like [Juglans regia]	GO:0008150(biological_process)	-	-	-	3	973-993	Y	131.299	984	6	6	2	0.704686
miR172f	AGAATCTTGATGATGCTGCAT	TRINITY_DN27811_c2_g1	PREDICTED: ethylene-responsive transcription factor RAP2-7 isoform X1 [Juglans regia]	GO:0003677(DNA binding);GO:0003700(transcription factor activity, sequence-specific DNA binding);GO:0005634(nucleus);GO:0006351(transcription, DNA-templated);GO:0006355(regulation of transcription, DNA-templated);GO:0009908(flower development);GO:0010073(meristem maintenance);GO:0010093(specification of floral organ identity);GO:0019953(sexual reproduction);GO:0030154(cell differentiation);GO:004…	ko04075(Plant hormone signal transduction)	-	RAP2-7	2	1947-1967	Y	1531.82	1958	70	70	0	0.0199202
miR172f	AGAATCTTGATGATGCTGCAT	TRINITY_DN28551_c0_g5	PREDICTED: AP2-like ethylene-responsive transcription factor TOE3 isoform X1 [Juglans regia]	GO:0003677(DNA binding);GO:0003700(transcription factor activity, sequence-specific DNA binding);GO:0005634(nucleus);GO:0006351(transcription, DNA-templated);GO:0006355(regulation of transcription, DNA-templated);GO:0009908(flower development);GO:0010073(meristem maintenance);GO:0010093(specification of floral organ identity);GO:0019953(sexual reproduction);GO:0030154(cell differentiation);GO:004…	-	-	AP2	2	365-385	Y	328.248	376	15	15	2	0.7748
miR2199	TGATACACTAGCACGGGTCAC	TRINITY_DN25082_c1_g8	PREDICTED: nuclear pore complex protein NUP54-like [Juglans regia]	GO:0005487(nucleocytoplasmic transporter activity);GO:0006607(NLS-bearing protein import into nucleus);GO:0006999(nuclear pore organization);GO:0017056(structural constituent of nuclear pore);GO:0036228(protein targeting to nuclear inner membrane);GO:0044613(nuclear pore central transport channel)	ko03013(RNA transport)	-	NUP54	4	660-680	Y	21.8832	671	1	1	4	0.387378
miR2950a	TTCCATCTCTTGCACACTGGA	TRINITY_DN27894_c4_g1	PREDICTED: cyclin-L1-1-like isoform X1 [Juglans regia]	GO:0000307(cyclin-dependent protein kinase holoenzyme complex);GO:0005634(nucleus);GO:0016538(cyclin-dependent protein serine/threonine kinase regulator activity);GO:0045737(positive regulation of cyclin-dependent protein serine/threonine kinase activity);GO:0045944(positive regulation of transcription from RNA polymerase II promoter);GO:1901409(positive regulation of phosphorylation of RNA polym…	-	-	CYCL1-1	3.5	1128-1147	Y	21.8832	1139	1	1	4	0.893545
miR319a	TTGGACTGAAGGGAGCTCCC	TRINITY_DN23429_c2_g7	PREDICTED: transcription factor TCP4-like [Juglans regia]	GO:0003677(DNA binding);GO:0003700(transcription factor activity, sequence-specific DNA binding);GO:0005515(protein binding);GO:0005634(nucleus);GO:0006351(transcription, DNA-templated);GO:0006355(regulation of transcription, DNA-templated);GO:0009793(embryo development ending in seed dormancy);GO:0009965(leaf morphogenesis);GO:0030154(cell differentiation);GO:0045962(positive regulation of devel…	-	-	TCP4	4	1615-1634	Y	240.715	1625	11	11	2	0.759011
miR319a	TTGGACTGAAGGGAGCTCCC	TRINITY_DN25363_c1_g1	PREDICTED: transcription factor TCP4-like [Juglans regia]	GO:0003677(DNA binding);GO:0003700(transcription factor activity, sequence-specific DNA binding);GO:0005515(protein binding);GO:0005634(nucleus);GO:0006351(transcription, DNA-templated);GO:0006355(regulation of transcription, DNA-templated);GO:0009793(embryo development ending in seed dormancy);GO:0009965(leaf morphogenesis);GO:0030154(cell differentiation);GO:0045962(positive regulation of devel…	-	-	TCP4	4	1177-1196	Y	240.715	1187	11	11	2	0.759011
miR319a	TTGGACTGAAGGGAGCTCCC	TRINITY_DN29358_c0_g1	PREDICTED: transcription factor TCP2-like [Juglans regia]	GO:0003677(DNA binding);GO:0003700(transcription factor activity, sequence-specific DNA binding);GO:0005515(protein binding);GO:0005634(nucleus);GO:0006351(transcription, DNA-templated);GO:0006355(regulation of transcription, DNA-templated);GO:0009637(response to blue light);GO:0009965(leaf morphogenesis);GO:0030154(cell differentiation);GO:0045962(positive regulation of development, heterochroni…	-	-	TCP2	3.5	1696-1715	Y	1925.72	1706	88	88	0	0.00729013
miR319b-5'	AGAGCTCTCTTCAGTCCATTC	TRINITY_DN28715_c2_g3	Putative mitochondrial protein [Glycine soja]	-	-	-	-	3.5	374-394	Y	262.598	385	12	12	2	0.803342
miR319d-5'	GAGCTTTCTTCAGTCCACTC	TRINITY_DN25415_c5_g1	PREDICTED: oxygen-evolving enhancer protein 2, chloroplastic-like [Ziziphus jujuba]	GO:0005509(calcium ion binding);GO:0008266(poly(U) RNA binding);GO:0009507(chloroplast);GO:0009534(chloroplast thylakoid);GO:0009535(chloroplast thylakoid membrane);GO:0009543(chloroplast thylakoid lumen);GO:0009570(chloroplast stroma);GO:0009579(thylakoid);GO:0009654(photosystem II oxygen evolving complex);GO:0009941(chloroplast envelope);GO:0019684(photosynthesis, light reaction);GO:0019898(ext…	ko00195(Photosynthesis)	-	PSBP	4	602-621	Y	131.299	612	6	6	3	0.618074
miR319d-5'	GAGCTTTCTTCAGTCCACTC	TRINITY_DN29420_c2_g2	PREDICTED: nudix hydrolase 4-like [Juglans regia]	GO:0000210(NAD+ diphosphatase activity);GO:0005829(cytosol);GO:0009507(chloroplast);GO:0016787(hydrolase activity);GO:0046872(metal ion binding);GO:0047631(ADP-ribose diphosphatase activity)	-	-	NUDT4	4	533-551	Y	153.182	542	7	7	3	0.618074
miR394a	TTGGCATTCTGTCCACCTCC	TRINITY_DN24007_c0_g5	PREDICTED: DNA-directed RNA polymerase III subunit 2 isoform X1 [Juglans regia]	GO:0001056(RNA polymerase III activity);GO:0005666(DNA-directed RNA polymerase III complex)	ko00230(Purine metabolism);ko00240(Pyrimidine metabolism);ko03020(RNA polymerase)	-	NRPC2	4	24-43	Y	21.8832	34	1	1	4	0.859145
miR394a	TTGGCATTCTGTCCACCTCC	TRINITY_DN26550_c0_g1	-	-	-	-	-	4	458-477	Y	2647.86	468	121	121	2	0.850033
miR394a	TTGGCATTCTGTCCACCTCC	TRINITY_DN27204_c2_g4	PREDICTED: uncharacterized protein LOC109007080 [Juglans regia]	GO:0003674(molecular_function);GO:0005634(nucleus)	-	-	-	4	1502-1522	Y	109.416	1512	5	5	2	0.850033
miR394a	TTGGCATTCTGTCCACCTCC	TRINITY_DN27821_c1_g2	PREDICTED: F-box only protein 6 [Juglans regia]	GO:0004842(ubiquitin-protein transferase activity);GO:0010305(leaf vascular tissue pattern formation);GO:0010928(regulation of auxin mediated signaling pathway);GO:0019005(SCF ubiquitin ligase complex);GO:0031146(SCF-dependent proteasomal ubiquitin-dependent protein catabolic process);GO:0060776(simple leaf morphogenesis)	-	-	FBX6	1	1203-1222	Y	1575.59	1213	72	72	0	0.0118194
miR394a-3'	AGCTCTGTTGGCTTCTCTTTG	TRINITY_DN23944_c1_g9	PREDICTED: pre-rRNA-processing protein ESF2 [Cucumis sativus]	GO:0000447(endonucleolytic cleavage in ITS1 to separate SSU-rRNA from 5.8S rRNA and LSU-rRNA from tricistronic rRNA transcript (SSU-rRNA, 5.8S rRNA, LSU-rRNA));GO:0000472(endonucleolytic cleavage to generate mature 5'-end of SSU-rRNA from (SSU-rRNA, 5.8S rRNA, LSU-rRNA));GO:0000480(endonucleolytic cleavage in 5'-ETS of tricistronic rRNA transcript (SSU-rRNA, 5.8S rRNA, LSU-rRNA));GO:0003723(RNA b…	-	-	esf2	3.5	258-278	Y	372.014	269	17	17	2	0.661825
miR394b	TTTGGCATTCTGTCCACCTCC	TRINITY_DN27204_c2_g4	PREDICTED: uncharacterized protein LOC109007080 [Juglans regia]	GO:0003674(molecular_function);GO:0005634(nucleus)	-	-	-	4	1502-1523	Y	21.8832	1513	1	1	4	0.624694
miR394b	TTTGGCATTCTGTCCACCTCC	TRINITY_DN27821_c1_g2	PREDICTED: F-box only protein 6 [Juglans regia]	GO:0004842(ubiquitin-protein transferase activity);GO:0010305(leaf vascular tissue pattern formation);GO:0010928(regulation of auxin mediated signaling pathway);GO:0019005(SCF ubiquitin ligase complex);GO:0031146(SCF-dependent proteasomal ubiquitin-dependent protein catabolic process);GO:0060776(simple leaf morphogenesis)	-	-	FBX6	1	1203-1223	Y	809.677	1214	37	37	2	0.585593
miR395b	CTGAAGTGTTTGGGGGAACTC	TRINITY_DN28250_c2_g2	PREDICTED: ATP sulfurylase 1, chloroplastic [Juglans regia]	GO:0000103(sulfate assimilation);GO:0004020(adenylylsulfate kinase activity)	ko00920(Sulfur metabolism);ko00230(Purine metabolism);ko00450(Selenocompound metabolism);ko00261(Monobactam biosynthesis)	-	APS1	2.5	548-568	Y	328.248	559	15	15	2	0.742115
miR396d-3'	TTCAAGAAAGCTGTGGAAAAT	TRINITY_DN24095_c0_g1	PREDICTED: nuclear valosin-containing protein-like [Juglans regia]	GO:0005634(nucleus);GO:0008568(microtubule-severing ATPase activity);GO:0031122(cytoplasmic microtubule organization)	-	-	-	4	270-290	Y	21.8832	281	1	1	4	0.967615
miR397a	TCATTGAGTGCAGCGTTGATG	TRINITY_DN24833_c2_g3	laccase [Betula platyphylla]	GO:0005507(copper ion binding);GO:0009809(lignin biosynthetic process);GO:0016722(oxidoreductase activity, oxidizing metal ions)	ko00053(Ascorbate and aldarate metabolism)	-	IRX12	2	750-770	Y	744.028	761	34	34	2	0.525447
miR397a	TCATTGAGTGCAGCGTTGATG	TRINITY_DN26138_c0_g6	laccase 1 [Betula platyphylla]	GO:0005507(copper ion binding);GO:0009809(lignin biosynthetic process);GO:0016722(oxidoreductase activity, oxidizing metal ions)	ko00053(Ascorbate and aldarate metabolism)	-	LAC22	4	209-229	Y	43.7663	220	2	2	2	0.906676
miR397a	TCATTGAGTGCAGCGTTGATG	TRINITY_DN26783_c1_g6	hypothetical protein MANES_18G128000 [Manihot esculenta]	GO:0005507(copper ion binding);GO:0016722(oxidoreductase activity, oxidizing metal ions)	-	-	LAC13	3	118-138	Y	87.5327	129	4	4	2	0.839518
miR397a	TCATTGAGTGCAGCGTTGATG	TRINITY_DN27015_c0_g1	PREDICTED: laccase-17-like [Juglans regia]	GO:0005507(copper ion binding);GO:0009809(lignin biosynthetic process);GO:0016722(oxidoreductase activity, oxidizing metal ions)	ko00053(Ascorbate and aldarate metabolism)	-	LAC17	3	587-607	Y	142.241	598	13	6.5	2	0.839518
miR397a	TCATTGAGTGCAGCGTTGATG	TRINITY_DN26934_c1_g1	PREDICTED: laccase-17-like [Juglans regia]	GO:0005507(copper ion binding);GO:0009809(lignin biosynthetic process);GO:0016722(oxidoreductase activity, oxidizing metal ions)	ko00053(Ascorbate and aldarate metabolism)	-	LAC17	3	720-740	Y	87.5327	731	4	4	2	0.839518
miR397a	TCATTGAGTGCAGCGTTGATG	TRINITY_DN28098_c0_g2	PREDICTED: uncharacterized protein LOC109012664 [Juglans regia]	GO:0003674(molecular_function);GO:0005634(nucleus);GO:0008150(biological_process)	-	-	-	4	2873-2892	Y	21.8832	2884	1	1	4	0.913709
miR397a	TCATTGAGTGCAGCGTTGATG	TRINITY_DN29085_c0_g1	PREDICTED: laccase-17-like [Juglans regia]	GO:0005507(copper ion binding);GO:0009809(lignin biosynthetic process);GO:0016722(oxidoreductase activity, oxidizing metal ions)	ko00053(Ascorbate and aldarate metabolism)	-	LAC17	3.5	81-101	Y	142.241	92	13	6.5	2	0.418472
miR397a	TCATTGAGTGCAGCGTTGATG	TRINITY_DN28629_c3_g4	PREDICTED: laccase-7-like [Juglans regia]	GO:0005507(copper ion binding);GO:0016722(oxidoreductase activity, oxidizing metal ions)	ko00053(Ascorbate and aldarate metabolism)	-	LAC9	4	102-122	Y	262.598	113	12	12	2	0.906676
miR397b	TCATTGAGTGCAGCGTTGATC	TRINITY_DN24833_c2_g3	laccase [Betula platyphylla]	GO:0005507(copper ion binding);GO:0009809(lignin biosynthetic process);GO:0016722(oxidoreductase activity, oxidizing metal ions)	ko00053(Ascorbate and aldarate metabolism)	-	IRX12	2	750-770	Y	744.028	761	34	34	2	0.7748
miR397b	TCATTGAGTGCAGCGTTGATC	TRINITY_DN25458_c2_g1	PREDICTED: glutelin type-B 5-like [Juglans regia]	GO:0005575(cellular_component);GO:0008150(biological_process);GO:0045735(nutrient reservoir activity)	-	-	CRD	4	1053-1073	Y	196.949	1064	9	9	2	0.850033
miR397b	TCATTGAGTGCAGCGTTGATC	TRINITY_DN26934_c1_g1	PREDICTED: laccase-17-like [Juglans regia]	GO:0005507(copper ion binding);GO:0009809(lignin biosynthetic process);GO:0016722(oxidoreductase activity, oxidizing metal ions)	ko00053(Ascorbate and aldarate metabolism)	-	LAC17	2	720-740	Y	87.5327	731	4	4	2	0.7748
miR397b	TCATTGAGTGCAGCGTTGATC	TRINITY_DN27015_c0_g1	PREDICTED: laccase-17-like [Juglans regia]	GO:0005507(copper ion binding);GO:0009809(lignin biosynthetic process);GO:0016722(oxidoreductase activity, oxidizing metal ions)	ko00053(Ascorbate and aldarate metabolism)	-	LAC17	3	587-607	Y	142.241	598	13	6.5	2	0.704686
miR397b	TCATTGAGTGCAGCGTTGATC	TRINITY_DN26783_c1_g6	hypothetical protein MANES_18G128000 [Manihot esculenta]	GO:0005507(copper ion binding);GO:0016722(oxidoreductase activity, oxidizing metal ions)	-	-	LAC13	4	118-138	Y	87.5327	129	4	4	2	0.850033
miR397b	TCATTGAGTGCAGCGTTGATC	TRINITY_DN29085_c0_g1	PREDICTED: laccase-17-like [Juglans regia]	GO:0005507(copper ion binding);GO:0009809(lignin biosynthetic process);GO:0016722(oxidoreductase activity, oxidizing metal ions)	ko00053(Ascorbate and aldarate metabolism)	-	LAC17	3.5	81-101	Y	142.241	92	13	6.5	2	0.418472
miR397b	TCATTGAGTGCAGCGTTGATC	TRINITY_DN28629_c3_g4	PREDICTED: laccase-7-like [Juglans regia]	GO:0005507(copper ion binding);GO:0016722(oxidoreductase activity, oxidizing metal ions)	ko00053(Ascorbate and aldarate metabolism)	-	LAC9	4	102-122	Y	262.598	113	12	12	2	0.850033
miR397c	TCATTGAGTGCAGCGTTGATT	TRINITY_DN24833_c2_g3	laccase [Betula platyphylla]	GO:0005507(copper ion binding);GO:0009809(lignin biosynthetic process);GO:0016722(oxidoreductase activity, oxidizing metal ions)	ko00053(Ascorbate and aldarate metabolism)	-	IRX12	1	750-770	Y	744.028	761	34	34	2	0.585593
miR397c	TCATTGAGTGCAGCGTTGATT	TRINITY_DN27015_c0_g1	PREDICTED: laccase-17-like [Juglans regia]	GO:0005507(copper ion binding);GO:0009809(lignin biosynthetic process);GO:0016722(oxidoreductase activity, oxidizing metal ions)	ko00053(Ascorbate and aldarate metabolism)	-	LAC17	2	587-607	Y	142.241	598	13	6.5	2	0.525447
miR397c	TCATTGAGTGCAGCGTTGATT	TRINITY_DN26934_c1_g1	PREDICTED: laccase-17-like [Juglans regia]	GO:0005507(copper ion binding);GO:0009809(lignin biosynthetic process);GO:0016722(oxidoreductase activity, oxidizing metal ions)	ko00053(Ascorbate and aldarate metabolism)	-	LAC17	2.5	720-740	Y	87.5327	731	4	4	2	0.742115
miR397c	TCATTGAGTGCAGCGTTGATT	TRINITY_DN26783_c1_g6	hypothetical protein MANES_18G128000 [Manihot esculenta]	GO:0005507(copper ion binding);GO:0016722(oxidoreductase activity, oxidizing metal ions)	-	-	LAC13	4	118-138	Y	87.5327	129	4	4	2	0.612744
miR397c	TCATTGAGTGCAGCGTTGATT	TRINITY_DN29085_c0_g1	PREDICTED: laccase-17-like [Juglans regia]	GO:0005507(copper ion binding);GO:0009809(lignin biosynthetic process);GO:0016722(oxidoreductase activity, oxidizing metal ions)	ko00053(Ascorbate and aldarate metabolism)	-	LAC17	2.5	81-101	Y	142.241	92	13	6.5	2	0.742115
miR397c	TCATTGAGTGCAGCGTTGATT	TRINITY_DN28629_c3_g4	PREDICTED: laccase-7-like [Juglans regia]	GO:0005507(copper ion binding);GO:0016722(oxidoreductase activity, oxidizing metal ions)	ko00053(Ascorbate and aldarate metabolism)	-	LAC9	3	102-122	Y	262.598	113	12	12	2	0.456572
miR397c	TCATTGAGTGCAGCGTTGATT	TRINITY_DN29399_c1_g2	PREDICTED: lecithin-cholesterol acyltransferase-like 1 [Juglans regia]	GO:0004607(phosphatidylcholine-sterol O-acyltransferase activity);GO:0005576(extracellular region);GO:0005773(vacuole);GO:0005774(vacuolar membrane);GO:0006629(lipid metabolic process);GO:0008374(O-acyltransferase activity);GO:0016021(integral component of membrane)	ko00564(Glycerophospholipid metabolism)	-	LCAT1	3.5	1008-1027	Y	87.5327	1018	4	4	2	0.661825
miR403a	TTAGATTCACGCACAAACTCG	TRINITY_DN23405_c0_g6	PREDICTED: uncharacterized protein LOC108990185 [Juglans regia]	GO:0003674(molecular_function);GO:0005773(vacuole);GO:0005774(vacuolar membrane);GO:0008150(biological_process)	-	-	-	3	354-374	Y	21.8832	365	1	1	4	0.467413
miR403a	TTAGATTCACGCACAAACTCG	TRINITY_DN27428_c1_g4	PREDICTED: protein argonaute 2 [Juglans regia]	GO:0005515(protein binding);GO:0005737(cytoplasm);GO:0006351(transcription, DNA-templated);GO:0006355(regulation of transcription, DNA-templated);GO:0006417(regulation of translation);GO:0019048(modulation by virus of host morphology or physiology);GO:0030529(intracellular ribonucleoprotein complex);GO:0031047(gene silencing by RNA);GO:0035197(siRNA binding);GO:0042742(defense response to bacteri…	-	-	AGO2	2	473-493	Y	1619.35	484	74	74	0	0.0199202
miR408a	ATGCACTGCCTCTTCCCTGGC	TRINITY_DN23476_c2_g2	PREDICTED: copper-transporting ATPase PAA2, chloroplastic-like, partial [Juglans regia]	GO:0005887(integral component of plasma membrane);GO:0043231(intracellular membrane-bounded organelle);GO:0043682(copper-transporting ATPase activity)	ko00190(Oxidative phosphorylation)	-	PAA2	4	601-622	Y	153.182	612	7	7	2	0.612744
miR408a	ATGCACTGCCTCTTCCCTGGC	TRINITY_DN26794_c2_g1	PREDICTED: basic blue protein-like [Juglans regia]	GO:0046658(anchored component of plasma membrane)	-	-	ARPN	2.5	51-71	Y	109.416	62	5	5	2	0.492176
miR4415	TTGATTCTCATCACAACTTGG	TRINITY_DN29075_c1_g1	PREDICTED: uncharacterized protein LOC109005820 [Juglans regia]	GO:0003674(molecular_function);GO:0005576(extracellular region);GO:0008150(biological_process)	ko00480(Glutathione metabolism)	-	-	4	1187-1206	Y	43.7663	1198	2	2	2	0.850033
miR477-3'	TGAGGCCTTTGGGGAGAGTGG	TRINITY_DN24473_c3_g3	PREDICTED: uncharacterized protein LOC108990219 [Juglans regia]	GO:0005634(nucleus);GO:0008150(biological_process)	-	-	-	3.5	141-161	Y	21.8832	152	1	1	4	0.893545
miR477-3'	TGAGGCCTTTGGGGAGAGTGG	TRINITY_DN24829_c1_g2	PREDICTED: pentatricopeptide repeat-containing protein At4g35130, chloroplastic isoform X1 [Juglans regia]	GO:0005739(mitochondrion);GO:0008150(biological_process);GO:0008270(zinc ion binding)	ko00240(Pyrimidine metabolism)	-	PCMP-H23	3.5	324-345	Y	10.9416	336	1	0.5	4	0.893545
miR477-3'	TGAGGCCTTTGGGGAGAGTGG	TRINITY_DN24829_c1_g3	PREDICTED: nuclear inhibitor of protein phosphatase 1 [Juglans regia]	GO:0003674(molecular_function);GO:0005634(nucleus);GO:0008150(biological_process)	-	-	-	3.5	458-479	Y	10.9416	470	1	0.5	4	0.893545
miR477-5'	ACTCTCCCTCAAGGGCTTCTC	TRINITY_DN26547_c1_g4	PREDICTED: vacuolar protein sorting-associated protein 2 homolog 3 [Prunus mume]	GO:0000815(ESCRT III complex);GO:0007034(vacuolar transport);GO:0015031(protein transport);GO:0016192(vesicle-mediated transport)	ko04144(Endocytosis)	-	VPS2.3	4	93-112	Y	43.7663	104	2	2	2	0.612744
miR5083	AGACTACAATTATCTGATCA	TRINITY_DN26733_c2_g2	PREDICTED: kinesin-like protein KIN-13A [Juglans regia]	GO:0003777(microtubule motor activity);GO:0005871(kinesin complex);GO:0007018(microtubule-based movement);GO:0016887(ATPase activity)	ko04144(Endocytosis)	-	KIN13A	3	1478-1496	Y	21.8832	1487	1	1	4	0.467413
miR536	TGGTGCCACGCTGGGTGCGTC	TRINITY_DN26494_c2_g1	PREDICTED: zinc finger protein CONSTANS-LIKE 6-like [Juglans regia]	GO:0003700(transcription factor activity, sequence-specific DNA binding);GO:0005634(nucleus);GO:0006355(regulation of transcription, DNA-templated);GO:0008270(zinc ion binding)	ko04712(Circadian rhythm - plant)	-	COL6	4	319-339	Y	21.8832	330	1	1	4	0.387378
miR7122b	TTATTCAGAGAAATCACGGT	TRINITY_DN27019_c2_g2	PREDICTED: pre-mRNA-splicing factor ATP-dependent RNA helicase DEAH7 isoform X1 [Juglans regia]	GO:0000398(mRNA splicing, via spliceosome);GO:0004004(ATP-dependent RNA helicase activity);GO:0005681(spliceosomal complex);GO:0005737(cytoplasm);GO:0044822(poly(A) RNA binding)	ko03040(Spliceosome)	-	CUV	4	530-548	Y	131.299	539	6	6	2	0.986004
miR7122b	TTATTCAGAGAAATCACGGT	TRINITY_DN27147_c1_g2	PREDICTED: putative pentatricopeptide repeat-containing protein At1g12700, mitochondrial [Vigna radiata var. radiata]	-	-	-	-	1	275-294	Y	21.8832	285	1	1	4	0.597481
miR7122b	TTATTCAGAGAAATCACGGT	TRINITY_DN27260_c2_g9	PREDICTED: pentatricopeptide repeat-containing protein At1g62914, mitochondrial-like isoform X1 [Nelumbo nucifera]	-	-	-	At1g12700	2.5	36-55	Y	21.8832	46	2	1	2	0.742115
miR7122b	TTATTCAGAGAAATCACGGT	TRINITY_DN27956_c1_g1	hypothetical protein TanjilG_31373 [Lupinus angustifolius]	GO:0005739(mitochondrion);GO:0008150(biological_process)	-	-	At3g16710	2.5	586-605	Y	21.8832	596	2	1	2	0.742115
miR828b	TCTTGCTCAAATGAGTATTCCG	TRINITY_DN26740_c1_g2	PREDICTED: transcription factor TT2-like [Juglans regia]	GO:0003677(DNA binding);GO:0003700(transcription factor activity, sequence-specific DNA binding);GO:0005634(nucleus);GO:0006351(transcription, DNA-templated);GO:0007275(multicellular organism development);GO:0010026(trichome differentiation);GO:0045893(positive regulation of transcription, DNA-templated)	ko04712(Circadian rhythm - plant)	-	MYB82	3.5	334-355	Y	41928.2	346	1916	1916	0	0.0145271
miR828b	TCTTGCTCAAATGAGTATTCCG	TRINITY_DN28105_c1_g1	PREDICTED: transcription factor WER-like isoform X2 [Juglans regia]	GO:0003677(DNA binding);GO:0003700(transcription factor activity, sequence-specific DNA binding);GO:0005515(protein binding);GO:0005634(nucleus);GO:0006351(transcription, DNA-templated);GO:0006355(regulation of transcription, DNA-templated);GO:0045165(cell fate commitment);GO:0045893(positive regulation of transcription, DNA-templated);GO:0048765(root hair cell differentiation)	ko04712(Circadian rhythm - plant)	-	WER	1.5	404-425	Y	1006.63	416	46	46	0	0.0109152
miR828b	TCTTGCTCAAATGAGTATTCCG	TRINITY_DN29420_c1_g1	PREDICTED: uncharacterized protein LOC108983583 isoform X1 [Juglans regia]	GO:0003674(molecular_function);GO:0003723(RNA binding);GO:0005634(nucleus);GO:0005829(cytosol);GO:0008150(biological_process)	ko04141(Protein processing in endoplasmic reticulum)	-	Ythdf1	4	419-440	Y	109.416	431	5	5	2	0.612744
miR828b	TCTTGCTCAAATGAGTATTCCG	TRINITY_DN8732_c0_g1	PREDICTED: transcription factor WER-like [Juglans regia]	GO:0003677(DNA binding);GO:0003700(transcription factor activity, sequence-specific DNA binding);GO:0005515(protein binding);GO:0005634(nucleus);GO:0006351(transcription, DNA-templated);GO:0006355(regulation of transcription, DNA-templated);GO:0045165(cell fate commitment);GO:0045893(positive regulation of transcription, DNA-templated);GO:0048765(root hair cell differentiation)	ko04712(Circadian rhythm - plant)	-	WER	3.5	73-94	Y	372.014	85	17	17	0	0.0145271
miR858	TTCGTTGTCTGTTCGACCTTG	TRINITY_DN22981_c2_g4	PREDICTED: myb-related protein 305-like [Juglans regia]	GO:0003677(DNA binding);GO:0003700(transcription factor activity, sequence-specific DNA binding);GO:0005634(nucleus);GO:0006355(regulation of transcription, DNA-templated);GO:0009686(gibberellin biosynthetic process);GO:0009751(response to salicylic acid);GO:0016036(cellular response to phosphate starvation)	ko00190(Oxidative phosphorylation);ko00860(Porphyrin and chlorophyll metabolism)	-	MYB108	4	334-354	Y	175.065	345	8	8	2	0.906676
miR858	TTCGTTGTCTGTTCGACCTTG	TRINITY_DN26859_c3_g7	PREDICTED: transcription factor MYB12-like isoform X2 [Juglans regia]	GO:0003677(DNA binding);GO:0003700(transcription factor activity, sequence-specific DNA binding);GO:0005515(protein binding);GO:0005524(ATP binding);GO:0005634(nucleus);GO:0006351(transcription, DNA-templated);GO:0006355(regulation of transcription, DNA-templated);GO:0006633(fatty acid biosynthetic process);GO:0006970(response to osmotic stress);GO:0009813(flavonoid biosynthetic process);GO:00100…	ko04712(Circadian rhythm - plant)	-	C1	2.5	331-350	Y	35687.8	341	1635	1630.83	0	0.0181258
miR858	TTCGTTGTCTGTTCGACCTTG	TRINITY_DN29205_c1_g1	Myb domain protein 4, putative [Theobroma cacao]	GO:0003677(DNA binding);GO:0003700(transcription factor activity, sequence-specific DNA binding);GO:0005634(nucleus);GO:0006351(transcription, DNA-templated);GO:0006355(regulation of transcription, DNA-templated);GO:0009845(seed germination);GO:0010026(trichome differentiation);GO:0010090(trichome morphogenesis);GO:0010214(seed coat development);GO:0010468(regulation of gene expression);GO:004835…	-	-	C1	2.5	14-33	Y	302.717	24	18	13.8333	2	0.742115
blu-miR1-5'	ATCTATAAAAGTGTCATGTGTCCC	TRINITY_DN16192_c1_g1	-	-	-	-	-	3	57-80	N
blu-miR1-5'	ATCTATAAAAGTGTCATGTGTCCC	TRINITY_DN18530_c0_g1	-	-	-	-	-	4	46-69	N
blu-miR1-5'	ATCTATAAAAGTGTCATGTGTCCC	TRINITY_DN19210_c0_g1	-	-	-	-	-	2	153-176	N
blu-miR1-5'	ATCTATAAAAGTGTCATGTGTCCC	TRINITY_DN23494_c5_g5	-	-	-	-	-	1.5	89-112	N
blu-miR1-5'	ATCTATAAAAGTGTCATGTGTCCC	TRINITY_DN23709_c0_g1	-	-	-	-	-	4	17-41	N
blu-miR1-5'	ATCTATAAAAGTGTCATGTGTCCC	TRINITY_DN23862_c1_g5	hypothetical protein VITISV_031956 [Vitis vinifera]	-	-	-	-	1.5	39-62	N
blu-miR1-5'	ATCTATAAAAGTGTCATGTGTCCC	TRINITY_DN24521_c2_g1	-	-	-	-	-	3.5	206-229	N
blu-miR1-5'	ATCTATAAAAGTGTCATGTGTCCC	TRINITY_DN26610_c0_g2	PREDICTED: probable serine/threonine-protein kinase abkC [Juglans regia]	GO:0005886(plasma membrane);GO:0016021(integral component of membrane);GO:0016301(kinase activity);GO:0016310(phosphorylation)	-	-	abkC	4	1475-1497	N
blu-miR1-5'	ATCTATAAAAGTGTCATGTGTCCC	TRINITY_DN27819_c1_g1	-	-	-	-	-	4	568-591	N
blu-miR1-5'	ATCTATAAAAGTGTCATGTGTCCC	TRINITY_DN31087_c0_g1	-	-	-	-	-	4	71-94	N
blu-miR11-3'	ATGGACAAAGATAGATGAATTTGG	TRINITY_DN24222_c0_g4	-	-	-	-	-	2.5	72-95	N
blu-miR11-3'	ATGGACAAAGATAGATGAATTTGG	TRINITY_DN25078_c2_g1	PREDICTED: transmembrane E3 ubiquitin-protein ligase 1 [Ricinus communis]	GO:0000209(protein polyubiquitination);GO:0042787(protein ubiquitination involved in ubiquitin-dependent protein catabolic process);GO:0043161(proteasome-mediated ubiquitin-dependent protein catabolic process);GO:0061630(ubiquitin protein ligase activity)	-	-	TUL1	3.5	2212-2234	N
blu-miR11-3'	ATGGACAAAGATAGATGAATTTGG	TRINITY_DN28596_c0_g1	-	-	-	-	-	3	84-107	N
blu-miR2-3'	AGGGACACATGACACTTTTATAGA	TRINITY_DN19210_c0_g1	-	-	-	-	-	4	62-85	N
blu-miR2-3'	AGGGACACATGACACTTTTATAGA	TRINITY_DN23494_c5_g1	PREDICTED: uncharacterized protein ycf36 isoform X1 [Juglans regia]	GO:0003674(molecular_function);GO:0008150(biological_process);GO:0009507(chloroplast);GO:0016021(integral component of membrane)	-	-	ycf36	3.5	993-1016	N
blu-miR2-3'	AGGGACACATGACACTTTTATAGA	TRINITY_DN23989_c0_g2	-	-	-	-	-	1	200-223	N
blu-miR2-3'	AGGGACACATGACACTTTTATAGA	TRINITY_DN29350_c0_g1	-	-	-	-	-	2	157-180	N
blu-miR2-3'	AGGGACACATGACACTTTTATAGA	TRINITY_DN29398_c1_g3	PREDICTED: uncharacterized protein LOC108986298 isoform X1 [Juglans regia]	GO:0005515(protein binding);GO:0005524(ATP binding);GO:0005618(cell wall);GO:0005634(nucleus);GO:0005794(Golgi apparatus);GO:0005829(cytosol);GO:0005886(plasma membrane);GO:0006351(transcription, DNA-templated);GO:0006355(regulation of transcription, DNA-templated);GO:0006457(protein folding);GO:0009408(response to heat);GO:0009615(response to virus);GO:0009617(response to bacterium);GO:0046686(r…	ko03040(Spliceosome);ko04141(Protein processing in endoplasmic reticulum);ko04144(Endocytosis)	-	HSP70	2	240-263	N
blu-miR31-5'	ACTTTCAATTTCTATCAGAAGACC	TRINITY_DN10622_c0_g1	-	-	-	-	-	1	15-38	N
blu-miR31-5'	ACTTTCAATTTCTATCAGAAGACC	TRINITY_DN27393_c4_g1	-	-	-	-	-	4	210-232	N
blu-miR31-5'	ACTTTCAATTTCTATCAGAAGACC	TRINITY_DN28431_c0_g4	-	-	-	-	-	3	183-206	N
blu-miR34-3'	ATAGAGATGGACAAGTAGCATTGT	TRINITY_DN18721_c0_g1	-	-	-	-	-	2	237-260	N
blu-miR40-5'	AGAAAAGAAAAGGGAAGGATT	TRINITY_DN13030_c0_g1	hypothetical protein PRUPE_ppa016293mg [Prunus persica]	-	-	-	-	4	116-136	N
blu-miR40-5'	AGAAAAGAAAAGGGAAGGATT	TRINITY_DN13417_c0_g1	-	-	-	-	-	4	124-145	N
blu-miR40-5'	AGAAAAGAAAAGGGAAGGATT	TRINITY_DN17171_c0_g1	-	-	-	-	-	4	204-225	N
blu-miR40-5'	AGAAAAGAAAAGGGAAGGATT	TRINITY_DN18700_c0_g1	-	-	-	-	-	3	349-369	N
blu-miR40-5'	AGAAAAGAAAAGGGAAGGATT	TRINITY_DN19439_c0_g1	-	-	-	-	-	3.5	123-142	N
blu-miR40-5'	AGAAAAGAAAAGGGAAGGATT	TRINITY_DN20168_c0_g1	-	-	-	-	-	3.5	3-23	N
blu-miR40-5'	AGAAAAGAAAAGGGAAGGATT	TRINITY_DN23078_c3_g3	Uncharacterized protein L484_003903 [Morus notabilis]	GO:0003674(molecular_function);GO:0005789(endoplasmic reticulum membrane);GO:0006506(GPI anchor biosynthetic process);GO:0009507(chloroplast);GO:0016021(integral component of membrane)	ko00563(Glycosylphosphatidylinositol(GPI)-anchor biosynthesis)	-	SPCC1450.15	3.5	551-571	N
blu-miR40-5'	AGAAAAGAAAAGGGAAGGATT	TRINITY_DN23099_c1_g2	hypothetical protein PRUPE_ppa004018mg [Prunus persica]	GO:0005739(mitochondrion);GO:0005886(plasma membrane);GO:0006811(ion transport);GO:0009507(chloroplast);GO:0009941(chloroplast envelope);GO:0016020(membrane);GO:0016021(integral component of membrane);GO:0031966(mitochondrial membrane);GO:0055085(transmembrane transport)	-	-	MSL1	3.5	1025-1045	N
blu-miR40-5'	AGAAAAGAAAAGGGAAGGATT	TRINITY_DN23259_c0_g6	-	-	-	-	-	4	59-80	N
blu-miR40-5'	AGAAAAGAAAAGGGAAGGATT	TRINITY_DN23307_c0_g5	hypothetical protein MANES_12G089300 [Manihot esculenta]	GO:0005886(plasma membrane);GO:0015104(antimonite transmembrane transporter activity);GO:0015105(arsenite transmembrane transporter activity);GO:0015297(antiporter activity);GO:0015699(antimonite transport);GO:0015700(arsenite transport)	ko01230(Biosynthesis of amino acids);ko00270(Cysteine and methionine metabolism);ko00350(Tyrosine metabolism);ko00360(Phenylalanine metabolism);ko00400(Phenylalanine, tyrosine and tryptophan biosynthesis);ko00130(Ubiquinone and other terpenoid-quinone biosynthesis);ko00950(Isoquinoline alkaloid biosynthesis);ko00960(Tropane, piperidine and pyridine alkaloid biosynthesis)	-	ARR3	4	290-311	N
blu-miR40-5'	AGAAAAGAAAAGGGAAGGATT	TRINITY_DN23363_c0_g2	PREDICTED: mitochondrial uncoupling protein 4-like isoform X1 [Juglans regia]	GO:0003735(structural constituent of ribosome);GO:0006412(translation)	-	-	PUMP5	4	1390-1410	N
blu-miR40-5'	AGAAAAGAAAAGGGAAGGATT	TRINITY_DN23382_c1_g2	-	-	-	-	-	3	520-540	N
blu-miR40-5'	AGAAAAGAAAAGGGAAGGATT	TRINITY_DN23484_c2_g2	PREDICTED: uncharacterized protein LOC108999612 [Juglans regia]	GO:0006396(RNA processing);GO:0009507(chloroplast)	-	-	-	4	591-611	N
blu-miR40-5'	AGAAAAGAAAAGGGAAGGATT	TRINITY_DN23543_c1_g5	-	-	-	-	-	4	147-167	N
blu-miR40-5'	AGAAAAGAAAAGGGAAGGATT	TRINITY_DN23559_c0_g8	-	-	-	-	-	3.5	77-98	N
blu-miR40-5'	AGAAAAGAAAAGGGAAGGATT	TRINITY_DN23603_c3_g5	PREDICTED: uncharacterized protein LOC108990498 [Juglans regia]	GO:0016787(hydrolase activity)	-	-	-	4	1606-1626	N
blu-miR40-5'	AGAAAAGAAAAGGGAAGGATT	TRINITY_DN23655_c3_g3	PREDICTED: endonuclease 1-like [Juglans regia]	GO:0000014(single-stranded DNA endodeoxyribonuclease activity);GO:0003676(nucleic acid binding);GO:0005576(extracellular region);GO:0006308(DNA catabolic process);GO:0010150(leaf senescence);GO:0016891(endoribonuclease activity, producing 5'-phosphomonoesters);GO:0043765(T/G mismatch-specific endonuclease activity);GO:0046872(metal ion binding);GO:0080187(floral organ senescence)	-	-	ENDO1	4	552-572	N
blu-miR40-5'	AGAAAAGAAAAGGGAAGGATT	TRINITY_DN23726_c0_g3	-	-	-	-	-	3	180-200	N
blu-miR40-5'	AGAAAAGAAAAGGGAAGGATT	TRINITY_DN23726_c0_g3	-	-	-	-	-	3	22-42	N
blu-miR40-5'	AGAAAAGAAAAGGGAAGGATT	TRINITY_DN23808_c0_g2	-	-	-	-	-	3.5	129-148	N
blu-miR40-5'	AGAAAAGAAAAGGGAAGGATT	TRINITY_DN23840_c4_g1	-	-	-	-	-	4	79-99	N
blu-miR40-5'	AGAAAAGAAAAGGGAAGGATT	TRINITY_DN23968_c0_g4	PREDICTED: dihydroneopterin aldolase 2-like [Juglans regia]	GO:0004150(dihydroneopterin aldolase activity);GO:0005829(cytosol);GO:0006760(folic acid-containing compound metabolic process);GO:0046654(tetrahydrofolate biosynthetic process);GO:0046656(folic acid biosynthetic process)	ko00790(Folate biosynthesis)	-	FOLB2	3	269-289	N
blu-miR40-5'	AGAAAAGAAAAGGGAAGGATT	TRINITY_DN23983_c1_g1	PREDICTED: uncharacterized protein LOC109019461 [Juglans regia]	-	-	-	-	4	308-328	N
blu-miR40-5'	AGAAAAGAAAAGGGAAGGATT	TRINITY_DN24008_c2_g6	PREDICTED: probable rhamnogalacturonate lyase B [Juglans regia]	GO:0005576(extracellular region);GO:0005975(carbohydrate metabolic process);GO:0016829(lyase activity);GO:0030246(carbohydrate binding)	-	-	-	4	1622-1643	N
blu-miR40-5'	AGAAAAGAAAAGGGAAGGATT	TRINITY_DN24055_c1_g6	-	-	-	-	-	4	183-203	N
blu-miR40-5'	AGAAAAGAAAAGGGAAGGATT	TRINITY_DN24100_c0_g3	-	-	-	-	-	3.5	1035-1055	N
blu-miR40-5'	AGAAAAGAAAAGGGAAGGATT	TRINITY_DN24221_c2_g1	-	-	-	-	-	4	52-72	N
blu-miR40-5'	AGAAAAGAAAAGGGAAGGATT	TRINITY_DN24252_c0_g2	hypothetical protein glysoja_046783, partial [Glycine soja]	-	-	-	-	4	274-294	N
blu-miR40-5'	AGAAAAGAAAAGGGAAGGATT	TRINITY_DN24302_c2_g3	PREDICTED: GDSL esterase/lipase At5g45670-like [Juglans regia]	GO:0016298(lipase activity)	ko00561(Glycerolipid metabolism)	-	At5g45670	2.5	17-37	N
blu-miR40-5'	AGAAAAGAAAAGGGAAGGATT	TRINITY_DN24313_c3_g1	-	-	-	-	-	3.5	155-174	N
blu-miR40-5'	AGAAAAGAAAAGGGAAGGATT	TRINITY_DN24379_c0_g2	PREDICTED: uncharacterized protein LOC108995465 isoform X1 [Juglans regia]	GO:0005737(cytoplasm);GO:0006464(cellular protein modification process);GO:0016874(ligase activity)	-	-	-	2	1323-1343	N
blu-miR40-5'	AGAAAAGAAAAGGGAAGGATT	TRINITY_DN24386_c2_g1	-	-	-	-	-	4	189-209	N
blu-miR40-5'	AGAAAAGAAAAGGGAAGGATT	TRINITY_DN24484_c2_g7	-	-	-	-	-	4	260-280	N
blu-miR40-5'	AGAAAAGAAAAGGGAAGGATT	TRINITY_DN24653_c2_g6	PREDICTED: uncharacterized protein LOC108988215 [Juglans regia]	GO:0005794(Golgi apparatus);GO:0016021(integral component of membrane)	-	-	-	3.5	241-260	N
blu-miR40-5'	AGAAAAGAAAAGGGAAGGATT	TRINITY_DN24729_c1_g1	PREDICTED: PITH domain-containing protein 1 [Juglans regia]	GO:0003674(molecular_function);GO:0005634(nucleus);GO:0008150(biological_process)	-	-	DDB_G0277951	3	815-835	N
blu-miR40-5'	AGAAAAGAAAAGGGAAGGATT	TRINITY_DN24740_c0_g3	-	-	-	-	-	4	66-86	N
blu-miR40-5'	AGAAAAGAAAAGGGAAGGATT	TRINITY_DN24821_c12_g1	PREDICTED: dedicator of cytokinesis protein 6 [Fragaria vesca subsp. vesca]	GO:0005089(Rho guanyl-nucleotide exchange factor activity);GO:0005515(protein binding);GO:0005634(nucleus);GO:0005789(endoplasmic reticulum membrane);GO:0005829(cytosol);GO:0005886(plasma membrane);GO:0007264(small GTPase mediated signal transduction);GO:0007275(multicellular organism development);GO:0008064(regulation of actin polymerization or depolymerization);GO:0008360(regulation of cell sha…	-	-	SPK1	4	1610-1630	N
blu-miR40-5'	AGAAAAGAAAAGGGAAGGATT	TRINITY_DN24902_c1_g1	Kinase superfamily protein [Theobroma cacao]	GO:0004674(protein serine/threonine kinase activity);GO:0005524(ATP binding);GO:0005886(plasma membrane);GO:0006468(protein phosphorylation);GO:0016021(integral component of membrane);GO:0016301(kinase activity)	ko04626(Plant-pathogen interaction)	-	PIX7	4	1361-1381	N
blu-miR40-5'	AGAAAAGAAAAGGGAAGGATT	TRINITY_DN24905_c0_g4	PREDICTED: probable protein phosphatase 2C 25 [Juglans regia]	GO:0004722(protein serine/threonine phosphatase activity);GO:0005634(nucleus);GO:0006470(protein dephosphorylation);GO:0009536(plastid);GO:0009611(response to wounding);GO:0009620(response to fungus);GO:0009738(abscisic acid-activated signaling pathway);GO:0046872(metal ion binding);GO:0050832(defense response to fungus)	-	-	At2g30020	4	440-461	N
blu-miR40-5'	AGAAAAGAAAAGGGAAGGATT	TRINITY_DN24937_c3_g5	-	-	-	-	-	4	164-184	N
blu-miR40-5'	AGAAAAGAAAAGGGAAGGATT	TRINITY_DN24965_c2_g6	PREDICTED: RING-H2 finger protein ATL74-like [Nelumbo nucifera]	GO:0010200(response to chitin);GO:0043161(proteasome-mediated ubiquitin-dependent protein catabolic process);GO:0061630(ubiquitin protein ligase activity)	ko00563(Glycosylphosphatidylinositol(GPI)-anchor biosynthesis)	-	ATL10	3.5	1340-1360	N
blu-miR40-5'	AGAAAAGAAAAGGGAAGGATT	TRINITY_DN25305_c2_g2	-	-	-	-	-	4	171-191	N
blu-miR40-5'	AGAAAAGAAAAGGGAAGGATT	TRINITY_DN25348_c3_g1	-	-	-	-	-	4	223-243	N
blu-miR40-5'	AGAAAAGAAAAGGGAAGGATT	TRINITY_DN25610_c2_g2	PREDICTED: TMV resistance protein N-like isoform X1 [Juglans regia]	-	-	-	-	3	151-171	N
blu-miR40-5'	AGAAAAGAAAAGGGAAGGATT	TRINITY_DN25691_c2_g8	-	-	-	-	-	3	168-188	N
blu-miR40-5'	AGAAAAGAAAAGGGAAGGATT	TRINITY_DN25743_c1_g1	-	-	-	-	-	3.5	134-154	N
blu-miR40-5'	AGAAAAGAAAAGGGAAGGATT	TRINITY_DN25865_c2_g4	PREDICTED: probable alpha,alpha-trehalose-phosphate synthase [UDP-forming] 7 [Juglans regia]	GO:0003825(alpha,alpha-trehalose-phosphate synthase (UDP-forming) activity);GO:0004805(trehalose-phosphatase activity);GO:0005634(nucleus);GO:0005829(cytosol);GO:0005992(trehalose biosynthetic process);GO:0016757(transferase activity, transferring glycosyl groups)	ko00500(Starch and sucrose metabolism)	-	TPS7	4	859-880	N
blu-miR40-5'	AGAAAAGAAAAGGGAAGGATT	TRINITY_DN25877_c0_g1	PREDICTED: 5'-3' exoribonuclease 3-like isoform X1 [Juglans regia]	GO:0003676(nucleic acid binding);GO:0004534(5'-3' exoribonuclease activity);GO:0005634(nucleus);GO:0006397(mRNA processing);GO:0008270(zinc ion binding);GO:0010587(miRNA catabolic process)	ko03008(Ribosome biogenesis in eukaryotes);ko03018(RNA degradation)	-	XRN3	4	1127-1147	N
blu-miR40-5'	AGAAAAGAAAAGGGAAGGATT	TRINITY_DN25913_c1_g8	-	-	-	-	-	4	427-447	N
blu-miR40-5'	AGAAAAGAAAAGGGAAGGATT	TRINITY_DN25999_c1_g1	-	-	-	-	-	3.5	165-185	N
blu-miR40-5'	AGAAAAGAAAAGGGAAGGATT	TRINITY_DN26050_c1_g1	PREDICTED: PAP-specific phosphatase HAL2-like [Juglans regia]	GO:0000287(magnesium ion binding);GO:0005737(cytoplasm);GO:0008441(3'(2'),5'-bisphosphate nucleotidase activity)	ko00920(Sulfur metabolism)	-	AHL	3.5	1227-1247	N
blu-miR40-5'	AGAAAAGAAAAGGGAAGGATT	TRINITY_DN26163_c4_g4	PREDICTED: LOB domain-containing protein 38-like isoform X1 [Juglans regia]	GO:0005634(nucleus);GO:0008150(biological_process)	-	-	LBD38	4	754-774	N
blu-miR40-5'	AGAAAAGAAAAGGGAAGGATT	TRINITY_DN26209_c1_g7	-	-	-	-	-	2.5	189-210	N
blu-miR40-5'	AGAAAAGAAAAGGGAAGGATT	TRINITY_DN26219_c1_g6	PREDICTED: protein CURVATURE THYLAKOID 1C, chloroplastic [Juglans regia]	GO:0003674(molecular_function);GO:0008150(biological_process);GO:0009507(chloroplast);GO:0009535(chloroplast thylakoid membrane);GO:0016021(integral component of membrane)	-	-	CURT1C	4	51-71	N
blu-miR40-5'	AGAAAAGAAAAGGGAAGGATT	TRINITY_DN26380_c0_g1	-	-	-	-	-	3.5	456-476	N
blu-miR40-5'	AGAAAAGAAAAGGGAAGGATT	TRINITY_DN26399_c2_g6	-	-	-	-	-	4	54-73	N
blu-miR40-5'	AGAAAAGAAAAGGGAAGGATT	TRINITY_DN26419_c2_g2	-	-	-	-	-	2.5	364-383	N
blu-miR40-5'	AGAAAAGAAAAGGGAAGGATT	TRINITY_DN26439_c4_g2	PREDICTED: eukaryotic initiation factor 4A-2 [Juglans regia]	GO:0004004(ATP-dependent RNA helicase activity);GO:0006413(translational initiation);GO:0010468(regulation of gene expression);GO:0010501(RNA secondary structure unwinding)	ko03013(RNA transport)	-	-	4	1747-1767	N
blu-miR40-5'	AGAAAAGAAAAGGGAAGGATT	TRINITY_DN26587_c2_g1	-	-	-	-	-	3.5	310-330	N
blu-miR40-5'	AGAAAAGAAAAGGGAAGGATT	TRINITY_DN26624_c0_g4	-	-	-	-	-	4	492-512	N
blu-miR40-5'	AGAAAAGAAAAGGGAAGGATT	TRINITY_DN26802_c2_g1	PREDICTED: lysine-specific demethylase JMJ706-like [Juglans regia]	GO:0000792(heterochromatin);GO:0032454(histone demethylase activity (H3-K9 specific));GO:0045815(positive regulation of gene expression, epigenetic);GO:0048439(flower morphogenesis)	-	-	JMJ706	4	3378-3399	N
blu-miR40-5'	AGAAAAGAAAAGGGAAGGATT	TRINITY_DN26824_c0_g1	hypothetical protein POPTR_0032s00200g, partial [Populus trichocarpa]	-	-	-	-	4	339-359	N
blu-miR40-5'	AGAAAAGAAAAGGGAAGGATT	TRINITY_DN26824_c2_g3	PREDICTED: uncharacterized protein LOC108981466 [Juglans regia]	GO:0005887(integral component of plasma membrane);GO:0008553(hydrogen-exporting ATPase activity, phosphorylative mechanism);GO:0043231(intracellular membrane-bounded organelle);GO:0051453(regulation of intracellular pH);GO:1902600(hydrogen ion transmembrane transport)	ko00190(Oxidative phosphorylation)	-	AHA10	4	776-796	N
blu-miR40-5'	AGAAAAGAAAAGGGAAGGATT	TRINITY_DN26900_c0_g1	-	-	-	-	-	4	148-168	N
blu-miR40-5'	AGAAAAGAAAAGGGAAGGATT	TRINITY_DN26959_c3_g1	-	-	-	-	-	3.5	478-498	N
blu-miR40-5'	AGAAAAGAAAAGGGAAGGATT	TRINITY_DN26991_c1_g1	PREDICTED: glutaredoxin-C6-like [Ziziphus jujuba]	GO:0005737(cytoplasm);GO:0009055(electron carrier activity);GO:0015035(protein disulfide oxidoreductase activity);GO:0045454(cell redox homeostasis);GO:0055114(oxidation-reduction process)	-	-	GRXC6	3	490-510	N
blu-miR40-5'	AGAAAAGAAAAGGGAAGGATT	TRINITY_DN27099_c0_g1	-	-	-	-	-	4	38-58	N
blu-miR40-5'	AGAAAAGAAAAGGGAAGGATT	TRINITY_DN27153_c0_g1	PREDICTED: uncharacterized protein LOC108993209 isoform X1 [Juglans regia]	GO:0016787(hydrolase activity)	-	-	-	3.5	2519-2539	N
blu-miR40-5'	AGAAAAGAAAAGGGAAGGATT	TRINITY_DN27246_c1_g1	PREDICTED: probable pectinesterase 68 [Juglans regia]	GO:0005576(extracellular region);GO:0005618(cell wall);GO:0009505(plant-type cell wall);GO:0030599(pectinesterase activity);GO:0042545(cell wall modification);GO:0045330(aspartyl esterase activity);GO:0045490(pectin catabolic process)	ko00040(Pentose and glucuronate interconversions);ko00500(Starch and sucrose metabolism)	-	PME68	2	1171-1191	N
blu-miR40-5'	AGAAAAGAAAAGGGAAGGATT	TRINITY_DN27300_c0_g7	-	-	-	-	-	4	221-241	N
blu-miR40-5'	AGAAAAGAAAAGGGAAGGATT	TRINITY_DN27475_c2_g3	PREDICTED: light-regulated protein [Juglans regia]	GO:0003674(molecular_function);GO:0008150(biological_process);GO:0009507(chloroplast)	ko04144(Endocytosis)	-	LIR1	4	528-549	N
blu-miR40-5'	AGAAAAGAAAAGGGAAGGATT	TRINITY_DN27492_c0_g1	-	-	-	-	-	4	160-180	N
blu-miR40-5'	AGAAAAGAAAAGGGAAGGATT	TRINITY_DN27688_c1_g2	-	-	-	-	-	4	338-358	N
blu-miR40-5'	AGAAAAGAAAAGGGAAGGATT	TRINITY_DN27710_c3_g1	-	-	-	-	-	3.5	217-237	N
blu-miR40-5'	AGAAAAGAAAAGGGAAGGATT	TRINITY_DN27740_c1_g1	hypothetical protein MANES_08G107000 [Manihot esculenta]	GO:0003674(molecular_function);GO:0005737(cytoplasm);GO:0008150(biological_process)	ko01230(Biosynthesis of amino acids);ko00220(Arginine biosynthesis);ko00330(Arginine and proline metabolism)	-	-	4	163-183	N
blu-miR40-5'	AGAAAAGAAAAGGGAAGGATT	TRINITY_DN27863_c0_g3	PREDICTED: myosin-11 [Juglans regia]	-	-	-	-	4	157-177	N
blu-miR40-5'	AGAAAAGAAAAGGGAAGGATT	TRINITY_DN28050_c6_g1	-	-	-	-	-	4	177-197	N
blu-miR40-5'	AGAAAAGAAAAGGGAAGGATT	TRINITY_DN28178_c0_g4	PREDICTED: ras-related protein RABA2a [Juglans regia]	GO:0005768(endosome)	ko04144(Endocytosis)	-	RABA2A	4	788-808	N
blu-miR40-5'	AGAAAAGAAAAGGGAAGGATT	TRINITY_DN28183_c0_g1	PREDICTED: phosphatidylinositol 4-kinase gamma 4-like [Juglans regia]	GO:0004430(1-phosphatidylinositol 4-kinase activity);GO:0004674(protein serine/threonine kinase activity);GO:0005524(ATP binding);GO:0005829(cytosol);GO:0009507(chloroplast);GO:0009651(response to salt stress);GO:0016020(membrane);GO:0016301(kinase activity);GO:0016310(phosphorylation);GO:0016773(phosphotransferase activity, alcohol group as acceptor);GO:0046777(protein autophosphorylation);GO:00…	ko03008(Ribosome biogenesis in eukaryotes)	-	PI4KG4	4	396-417	N
blu-miR40-5'	AGAAAAGAAAAGGGAAGGATT	TRINITY_DN28275_c0_g1	PREDICTED: patellin-3-like [Juglans regia]	GO:0005215(transporter activity);GO:0005634(nucleus);GO:0005829(cytosol);GO:0005886(plasma membrane);GO:0006810(transport);GO:0007049(cell cycle);GO:0008289(lipid binding);GO:0016021(integral component of membrane);GO:0051301(cell division)	-	-	PATL3	3	2079-2099	N
blu-miR40-5'	AGAAAAGAAAAGGGAAGGATT	TRINITY_DN28314_c4_g3	PREDICTED: uncharacterized protein LOC109006864 [Juglans regia]	GO:0042803(protein homodimerization activity)	ko00941(Flavonoid biosynthesis);ko04712(Circadian rhythm - plant)	-	CHS	4	2843-2863	N
blu-miR40-5'	AGAAAAGAAAAGGGAAGGATT	TRINITY_DN28376_c1_g1	-	-	-	-	-	4	626-646	N
blu-miR40-5'	AGAAAAGAAAAGGGAAGGATT	TRINITY_DN28483_c0_g8	-	-	-	-	-	4	39-60	N
blu-miR40-5'	AGAAAAGAAAAGGGAAGGATT	TRINITY_DN28596_c2_g5	-	-	-	-	-	4	46-66	N
blu-miR40-5'	AGAAAAGAAAAGGGAAGGATT	TRINITY_DN28603_c0_g1	-	-	-	-	-	3.5	343-362	N
blu-miR40-5'	AGAAAAGAAAAGGGAAGGATT	TRINITY_DN28720_c0_g3	-	-	-	-	-	4	82-102	N
blu-miR40-5'	AGAAAAGAAAAGGGAAGGATT	TRINITY_DN28745_c1_g8	PREDICTED: dehydration-responsive element-binding protein 3 [Theobroma cacao]	GO:0003677(DNA binding);GO:0003700(transcription factor activity, sequence-specific DNA binding);GO:0005634(nucleus);GO:0006351(transcription, DNA-templated);GO:0006355(regulation of transcription, DNA-templated);GO:0009873(ethylene-activated signaling pathway);GO:0043565(sequence-specific DNA binding);GO:0045893(positive regulation of transcription, DNA-templated)	-	-	DREB3	2.5	313-333	N
blu-miR40-5'	AGAAAAGAAAAGGGAAGGATT	TRINITY_DN28746_c1_g2	PREDICTED: uncharacterized protein LOC109001432 [Juglans regia]	GO:0003700(transcription factor activity, sequence-specific DNA binding);GO:0005515(protein binding);GO:0006355(regulation of transcription, DNA-templated);GO:0009507(chloroplast);GO:0009535(chloroplast thylakoid membrane);GO:0019899(enzyme binding);GO:0042651(thylakoid membrane);GO:0042802(identical protein binding);GO:0043495(protein anchor);GO:1902326(positive regulation of chlorophyll biosynt…	-	-	LIL3.1	4	1346-1366	N
blu-miR40-5'	AGAAAAGAAAAGGGAAGGATT	TRINITY_DN28834_c0_g1	PREDICTED: myb family transcription factor EFM-like [Juglans regia]	GO:0003677(DNA binding);GO:0003700(transcription factor activity, sequence-specific DNA binding);GO:0005634(nucleus);GO:0006351(transcription, DNA-templated);GO:0006355(regulation of transcription, DNA-templated)	ko03013(RNA transport)	-	EFM	4	107-127	N
blu-miR40-5'	AGAAAAGAAAAGGGAAGGATT	TRINITY_DN28921_c3_g2	PREDICTED: polyadenylation and cleavage factor homolog 4 isoform X1 [Juglans regia]	GO:0000993(RNA polymerase II core binding);GO:0003729(mRNA binding);GO:0005737(cytoplasm);GO:0005849(mRNA cleavage factor complex);GO:0006369(termination of RNA polymerase II transcription);GO:0006378(mRNA polyadenylation);GO:0006379(mRNA cleavage)	ko03015(mRNA surveillance pathway)	-	PCFS4	4	3058-3078	N
blu-miR40-5'	AGAAAAGAAAAGGGAAGGATT	TRINITY_DN29042_c0_g2	RAN BINDING protein 1 [Populus trichocarpa]	GO:0000082(G1/S transition of mitotic cell cycle);GO:0005096(GTPase activator activity);GO:0005634(nucleus);GO:0005737(cytoplasm);GO:0005813(centrosome);GO:0006405(RNA export from nucleus);GO:0006511(ubiquitin-dependent protein catabolic process);GO:0006606(protein import into nucleus);GO:0007051(spindle organization);GO:0008536(Ran GTPase binding);GO:0046604(positive regulation of mitotic centro…	-	-	RANBP1B	4	91-111	N
blu-miR40-5'	AGAAAAGAAAAGGGAAGGATT	TRINITY_DN29104_c1_g5	PREDICTED: auxin-responsive protein SAUR32-like [Juglans regia]	GO:0003674(molecular_function);GO:0009733(response to auxin)	ko04075(Plant hormone signal transduction)	-	SAUR32	3.5	483-503	N
blu-miR40-5'	AGAAAAGAAAAGGGAAGGATT	TRINITY_DN29180_c0_g1	PREDICTED: 40S ribosomal protein S9-2 [Eucalyptus grandis]	GO:0003735(structural constituent of ribosome);GO:0019843(rRNA binding);GO:0022627(cytosolic small ribosomal subunit);GO:0045903(positive regulation of translational fidelity)	ko03010(Ribosome)	-	RPS9C	3	909-929	N
blu-miR40-5'	AGAAAAGAAAAGGGAAGGATT	TRINITY_DN29198_c2_g4	PREDICTED: F-box protein At2g39490 [Vitis vinifera]	-	-	-	-	4	27-47	N
blu-miR40-5'	AGAAAAGAAAAGGGAAGGATT	TRINITY_DN29198_c2_g8	-	GO:0005773(vacuole);GO:0005887(integral component of plasma membrane);GO:0009506(plasmodesma);GO:0009992(cellular water homeostasis);GO:0015250(water channel activity);GO:0015254(glycerol channel activity);GO:0034220(ion transmembrane transport)	-	-	PIP2-6	4	83-103	N
blu-miR40-5'	AGAAAAGAAAAGGGAAGGATT	TRINITY_DN29362_c0_g1	PREDICTED: uncharacterized protein LOC109007951 [Juglans regia]	GO:0003674(molecular_function);GO:0005739(mitochondrion);GO:0005768(endosome);GO:0005794(Golgi apparatus);GO:0005802(trans-Golgi network);GO:0008150(biological_process)	-	-	-	3.5	93-113	N
blu-miR40-5'	AGAAAAGAAAAGGGAAGGATT	TRINITY_DN29391_c0_g4	PREDICTED: putative dual specificity protein phosphatase DSP8 [Juglans regia]	GO:0004439(phosphatidylinositol-4,5-bisphosphate 5-phosphatase activity)	-	-	DSP8	4	393-413	N
blu-miR40-5'	AGAAAAGAAAAGGGAAGGATT	TRINITY_DN29417_c10_g1	PREDICTED: EID1-like F-box protein 3 [Pyrus x bretschneideri]	GO:0005634(nucleus);GO:0006970(response to osmotic stress);GO:0009414(response to water deprivation);GO:0009651(response to salt stress);GO:0009737(response to abscisic acid);GO:0009738(abscisic acid-activated signaling pathway);GO:0010029(regulation of seed germination);GO:0010228(vegetative to reproductive phase transition of meristem)	-	-	EDL3	3.5	649-669	N
blu-miR40-5'	AGAAAAGAAAAGGGAAGGATT	TRINITY_DN33573_c0_g1	-	-	-	-	-	4	17-37	N
blu-miR40-5'	AGAAAAGAAAAGGGAAGGATT	TRINITY_DN41895_c0_g1	-	-	-	-	-	4	59-79	N
blu-miR40-5'	AGAAAAGAAAAGGGAAGGATT	TRINITY_DN4231_c0_g1	-	-	-	-	-	3.5	117-138	N
blu-miR40-5'	AGAAAAGAAAAGGGAAGGATT	TRINITY_DN4419_c0_g1	-	-	-	-	-	4	101-121	N
blu-miR40-5'	AGAAAAGAAAAGGGAAGGATT	TRINITY_DN45266_c0_g1	-	-	-	-	-	4	198-218	N
miR1510	TTGTTTTACCTATTCCACCCGT	TRINITY_DN22956_c2_g1	PREDICTED: TMV resistance protein N-like isoform X1 [Juglans regia]	GO:0005737(cytoplasm);GO:0006952(defense response);GO:0007165(signal transduction);GO:0016021(integral component of membrane);GO:0043531(ADP binding)	ko04141(Protein processing in endoplasmic reticulum)	-	TAO1	3.5	74-95	N
miR1510	TTGTTTTACCTATTCCACCCGT	TRINITY_DN22999_c5_g3	PREDICTED: TMV resistance protein N-like isoform X1 [Juglans regia]	GO:0005515(protein binding)	ko00500(Starch and sucrose metabolism)	-	-	4	614-635	N
miR1510	TTGTTTTACCTATTCCACCCGT	TRINITY_DN22999_c5_g6	PREDICTED: TMV resistance protein N-like isoform X2 [Juglans regia]	GO:0005515(protein binding)	ko03040(Spliceosome);ko04141(Protein processing in endoplasmic reticulum);ko04144(Endocytosis)	-	-	4	319-340	N
miR1510	TTGTTTTACCTATTCCACCCGT	TRINITY_DN23142_c1_g1	PREDICTED: TMV resistance protein N-like [Juglans regia]	GO:0005737(cytoplasm);GO:0006952(defense response);GO:0007165(signal transduction);GO:0016021(integral component of membrane);GO:0043531(ADP binding)	ko03040(Spliceosome);ko04141(Protein processing in endoplasmic reticulum);ko04144(Endocytosis)	-	At4g11170	0.5	54-75	N
miR1510	TTGTTTTACCTATTCCACCCGT	TRINITY_DN23142_c1_g2	PREDICTED: TMV resistance protein N-like [Juglans regia]	GO:0005737(cytoplasm);GO:0006952(defense response);GO:0007165(signal transduction);GO:0016021(integral component of membrane);GO:0043531(ADP binding)	ko00500(Starch and sucrose metabolism)	-	-	0.5	203-224	N
miR1510	TTGTTTTACCTATTCCACCCGT	TRINITY_DN23142_c1_g4	TIR-NBS-LRR type disease resistance protein [Populus trichocarpa]	GO:0005737(cytoplasm);GO:0006952(defense response);GO:0007165(signal transduction);GO:0016021(integral component of membrane);GO:0043531(ADP binding)	ko03040(Spliceosome);ko04141(Protein processing in endoplasmic reticulum);ko04144(Endocytosis)	-	-	1.5	18-39	N
miR1510	TTGTTTTACCTATTCCACCCGT	TRINITY_DN23931_c3_g1	PREDICTED: TMV resistance protein N-like [Juglans regia]	GO:0005515(protein binding)	ko03040(Spliceosome);ko04141(Protein processing in endoplasmic reticulum);ko04144(Endocytosis)	-	-	4	195-216	N
miR1510	TTGTTTTACCTATTCCACCCGT	TRINITY_DN23999_c0_g4	PREDICTED: RNA polymerase II C-terminal domain phosphatase-like 2 isoform X1 [Juglans regia]	GO:0008420(CTD phosphatase activity);GO:0016591(DNA-directed RNA polymerase II, holoenzyme);GO:0070940(dephosphorylation of RNA polymerase II C-terminal domain)	-	-	CPL2	4	2150-2172	N
miR1510	TTGTTTTACCTATTCCACCCGT	TRINITY_DN24421_c4_g1	PREDICTED: TMV resistance protein N-like [Juglans regia]	GO:0005515(protein binding)	ko00500(Starch and sucrose metabolism)	-	-	4	553-574	N
miR1510	TTGTTTTACCTATTCCACCCGT	TRINITY_DN24485_c1_g1	PREDICTED: TMV resistance protein N-like [Juglans regia]	GO:0005515(protein binding)	ko03040(Spliceosome);ko04141(Protein processing in endoplasmic reticulum);ko04144(Endocytosis)	-	-	3	251-272	N
miR1510	TTGTTTTACCTATTCCACCCGT	TRINITY_DN24485_c1_g2	PREDICTED: TMV resistance protein N-like [Juglans regia]	GO:0005737(cytoplasm);GO:0006952(defense response);GO:0007165(signal transduction);GO:0016021(integral component of membrane);GO:0043531(ADP binding)	ko03040(Spliceosome);ko04141(Protein processing in endoplasmic reticulum);ko04144(Endocytosis)	-	-	0.5	202-223	N
miR1510	TTGTTTTACCTATTCCACCCGT	TRINITY_DN25610_c2_g1	PREDICTED: TMV resistance protein N-like [Juglans regia]	GO:0005737(cytoplasm);GO:0006952(defense response);GO:0007165(signal transduction);GO:0016021(integral component of membrane);GO:0043531(ADP binding)	ko00500(Starch and sucrose metabolism)	-	-	2.5	270-291	N
miR1510	TTGTTTTACCTATTCCACCCGT	TRINITY_DN25610_c2_g4	PREDICTED: TMV resistance protein N-like [Juglans regia]	GO:0005737(cytoplasm);GO:0006952(defense response);GO:0007165(signal transduction);GO:0016021(integral component of membrane);GO:0043531(ADP binding)	ko00500(Starch and sucrose metabolism)	-	-	2.5	83-104	N
miR1510	TTGTTTTACCTATTCCACCCGT	TRINITY_DN25909_c2_g3	PREDICTED: TMV resistance protein N-like [Juglans regia]	GO:0005737(cytoplasm);GO:0006952(defense response);GO:0007165(signal transduction);GO:0009506(plasmodesma);GO:0009507(chloroplast);GO:0016021(integral component of membrane);GO:0043531(ADP binding)	ko03040(Spliceosome);ko04141(Protein processing in endoplasmic reticulum);ko04144(Endocytosis)	-	-	4	78-99	N
miR1510	TTGTTTTACCTATTCCACCCGT	TRINITY_DN27906_c2_g2	PREDICTED: TMV resistance protein N-like isoform X1 [Juglans regia]	GO:0005737(cytoplasm);GO:0006952(defense response);GO:0007165(signal transduction);GO:0016021(integral component of membrane);GO:0043531(ADP binding)	ko03040(Spliceosome);ko04141(Protein processing in endoplasmic reticulum);ko04144(Endocytosis)	-	RPP4	4	144-165	N
miR1511b	ACCCAGGCTCTGATACCATGA	TRINITY_DN23535_c2_g4	PREDICTED: ribosomal RNA-processing protein 14-C-like [Juglans regia]	-	-	-	-	3	114-135	N
miR1511b	ACCCAGGCTCTGATACCATGA	TRINITY_DN23578_c3_g7	-	-	-	-	-	3	230-250	N
miR1515	TCATTTTTGCGTGCAATGATCC	TRINITY_DN25804_c0_g1	-	-	-	-	-	2	819-839	N
miR156b-3'	GCTTACTCTCTATCTGTCATC	TRINITY_DN15881_c0_g1	PREDICTED: uncharacterized protein LOC108991242 [Juglans regia]	-	ko00900(Terpenoid backbone biosynthesis)	-	-	4	71-90	N
miR156b-3'	GCTTACTCTCTATCTGTCATC	TRINITY_DN26252_c0_g1	-	-	-	-	-	3.5	29-48	N
miR156b-3'	GCTTACTCTCTATCTGTCATC	TRINITY_DN26867_c0_g3	PREDICTED: protein NUCLEAR FUSION DEFECTIVE 4-like isoform X1 [Juglans regia]	GO:0016021(integral component of membrane);GO:0055085(transmembrane transport)	-	-	-	4	708-728	N
miR156f	ATGACAGAAGATAGAGAGCAC	TRINITY_DN21657_c0_g1	-	-	-	-	-	2	148-168	N
miR156f	ATGACAGAAGATAGAGAGCAC	TRINITY_DN23150_c0_g2	PREDICTED: squamosa promoter-binding-like protein 12 [Juglans regia]	-	-	-	-	4	29-49	N
miR156f	ATGACAGAAGATAGAGAGCAC	TRINITY_DN24146_c1_g2	Pentatricopeptide repeat-containing, chloroplastic -like protein [Gossypium arboreum]	GO:0009507(chloroplast);GO:0009793(embryo development ending in seed dormancy);GO:0010468(regulation of gene expression)	-	-	DG1	4	761-780	N
miR156f	ATGACAGAAGATAGAGAGCAC	TRINITY_DN24176_c2_g2	-	-	-	-	-	4	375-395	N
miR156f	ATGACAGAAGATAGAGAGCAC	TRINITY_DN26134_c5_g1	PREDICTED: teosinte glume architecture 1-like [Juglans regia]	GO:0003677(DNA binding);GO:0003700(transcription factor activity, sequence-specific DNA binding);GO:0005634(nucleus);GO:0006351(transcription, DNA-templated);GO:0006355(regulation of transcription, DNA-templated);GO:0046872(metal ion binding);GO:0048653(anther development)	-	-	SPL13A	2	1218-1238	N
miR156f	ATGACAGAAGATAGAGAGCAC	TRINITY_DN27088_c0_g2	squamosa promoter binding like-protein [Betula pendula]	-	-	-	-	4	162-182	N
miR156f	ATGACAGAAGATAGAGAGCAC	TRINITY_DN27488_c0_g3	PREDICTED: uncharacterized protein LOC18606804 [Theobroma cacao]	GO:0003674(molecular_function);GO:0005739(mitochondrion);GO:0008150(biological_process);GO:0016021(integral component of membrane)	-	-	-	3	691-711	N
miR156f	ATGACAGAAGATAGAGAGCAC	TRINITY_DN36701_c0_g1	-	-	-	-	-	3	113-133	N
miR156i	TTGACAGAAGATAGAGAGCACCA	TRINITY_DN21657_c0_g1	-	-	-	-	-	4	146-168	N
miR156k	TCTGACAGAAGATAGAGAGCAC	TRINITY_DN19064_c0_g1	PREDICTED: squamosa promoter-binding-like protein 9 isoform X1 [Juglans regia]	-	-	-	SPL14	4	395-416	N
miR156k	TCTGACAGAAGATAGAGAGCAC	TRINITY_DN24146_c1_g2	Pentatricopeptide repeat-containing, chloroplastic -like protein [Gossypium arboreum]	GO:0009507(chloroplast);GO:0009793(embryo development ending in seed dormancy);GO:0010468(regulation of gene expression)	-	-	DG1	3	761-781	N
miR156k	TCTGACAGAAGATAGAGAGCAC	TRINITY_DN37536_c0_g1	-	GO:0016192(vesicle-mediated transport);GO:0030173(integral component of Golgi membrane)	-	-	-	4	129-151	N
miR159a	TTTGGATTGAAGGGAGCTCTA	TRINITY_DN27261_c0_g1	PREDICTED: uncharacterized protein At1g04910 isoform X1 [Juglans regia]	GO:0005768(endosome);GO:0005794(Golgi apparatus);GO:0005802(trans-Golgi network);GO:0016021(integral component of membrane);GO:0016757(transferase activity, transferring glycosyl groups)	ko00561(Glycerolipid metabolism);ko00564(Glycerophospholipid metabolism)	-	At1g04910	4	45-66	N
miR159a	TTTGGATTGAAGGGAGCTCTA	TRINITY_DN27804_c1_g5	PREDICTED: chitinase domain-containing protein 1 [Juglans regia]	GO:0004568(chitinase activity);GO:0005576(extracellular region);GO:0006032(chitin catabolic process);GO:0008061(chitin binding)	-	-	chid1	3.5	1549-1569	N
miR159a	TTTGGATTGAAGGGAGCTCTA	TRINITY_DN28423_c3_g4	-	-	-	-	-	3.5	201-220	N
miR159a	TTTGGATTGAAGGGAGCTCTA	TRINITY_DN40029_c0_g1	-	-	-	-	-	4	113-132	N
miR159b	ATTGGACTGAAGGGAGCTCC	TRINITY_DN13605_c0_g1	hypothetical protein SELMODRAFT_113365 [Selaginella moellendorffii]	GO:0003674(molecular_function);GO:0005730(nucleolus);GO:0030686(90S preribosome);GO:0042274(ribosomal small subunit biogenesis);GO:0070317(negative regulation of G0 to G1 transition)	ko03008(Ribosome biogenesis in eukaryotes)	-	NAT10	3.5	264-284	N
miR159b	ATTGGACTGAAGGGAGCTCC	TRINITY_DN23429_c2_g7	PREDICTED: transcription factor TCP4-like [Juglans regia]	GO:0003677(DNA binding);GO:0003700(transcription factor activity, sequence-specific DNA binding);GO:0005515(protein binding);GO:0005634(nucleus);GO:0006351(transcription, DNA-templated);GO:0006355(regulation of transcription, DNA-templated);GO:0009793(embryo development ending in seed dormancy);GO:0009965(leaf morphogenesis);GO:0030154(cell differentiation);GO:0045962(positive regulation of devel…	-	-	TCP4	3.5	1616-1635	N
miR159b	ATTGGACTGAAGGGAGCTCC	TRINITY_DN23688_c1_g6	PREDICTED: probable glutathione S-transferase [Jatropha curcas]	GO:0004364(glutathione transferase activity);GO:0005737(cytoplasm);GO:0006749(glutathione metabolic process);GO:0009407(toxin catabolic process)	ko00480(Glutathione metabolism)	-	-	4	73-92	N
miR159b	ATTGGACTGAAGGGAGCTCC	TRINITY_DN24666_c1_g4	-	-	-	-	-	4	125-144	N
miR159b	ATTGGACTGAAGGGAGCTCC	TRINITY_DN25008_c1_g3	PREDICTED: protein NSP-INTERACTING KINASE 3-like isoform X1 [Juglans regia]	GO:0004674(protein serine/threonine kinase activity);GO:0005524(ATP binding);GO:0005576(extracellular region);GO:0005886(plasma membrane);GO:0006468(protein phosphorylation);GO:0006952(defense response);GO:0016021(integral component of membrane);GO:0016032(viral process);GO:0016301(kinase activity)	ko04075(Plant hormone signal transduction);ko04626(Plant-pathogen interaction)	-	NIK3	4	49-69	N
miR159b	ATTGGACTGAAGGGAGCTCC	TRINITY_DN25363_c1_g1	PREDICTED: transcription factor TCP4-like [Juglans regia]	GO:0003677(DNA binding);GO:0003700(transcription factor activity, sequence-specific DNA binding);GO:0005515(protein binding);GO:0005634(nucleus);GO:0006351(transcription, DNA-templated);GO:0006355(regulation of transcription, DNA-templated);GO:0009793(embryo development ending in seed dormancy);GO:0009965(leaf morphogenesis);GO:0030154(cell differentiation);GO:0045962(positive regulation of devel…	-	-	TCP4	3.5	1178-1197	N
miR159b	ATTGGACTGAAGGGAGCTCC	TRINITY_DN26154_c1_g3	PREDICTED: uncharacterized protein LOC108984924 [Juglans regia]	GO:0003677(DNA binding);GO:0005634(nucleus);GO:0008150(biological_process)	-	-	-	4	95-114	N
miR159b	ATTGGACTGAAGGGAGCTCC	TRINITY_DN2888_c0_g1	Protein translation factor sui1 [Anthurium amnicola]	GO:0003743(translation initiation factor activity);GO:0006412(translation);GO:0006413(translational initiation);GO:0071456(cellular response to hypoxia)	ko03013(RNA transport)	-	AGAP006459	4	12-31	N
miR159b	ATTGGACTGAAGGGAGCTCC	TRINITY_DN29358_c0_g1	PREDICTED: transcription factor TCP2-like [Juglans regia]	GO:0003677(DNA binding);GO:0003700(transcription factor activity, sequence-specific DNA binding);GO:0005515(protein binding);GO:0005634(nucleus);GO:0006351(transcription, DNA-templated);GO:0006355(regulation of transcription, DNA-templated);GO:0009637(response to blue light);GO:0009965(leaf morphogenesis);GO:0030154(cell differentiation);GO:0045962(positive regulation of development, heterochroni…	-	-	TCP2	2.5	1697-1716	N
miR164b-3'	CACGTGCTCCCCTTCTCCAAC	TRINITY_DN27917_c0_g3	PREDICTED: phosphatidate phosphatase PAH1 [Juglans regia]	GO:0008195(phosphatidate phosphatase activity)	ko00561(Glycerolipid metabolism);ko00564(Glycerophospholipid metabolism)	-	PAH1	4	1103-1123	N
miR166c	TTCGGACCAGGCTTCATTCC	TRINITY_DN24425_c0_g1	PREDICTED: homeobox-leucine zipper protein ATHB-8-like isoform X1 [Juglans regia]	GO:0003677(DNA binding);GO:0003700(transcription factor activity, sequence-specific DNA binding);GO:0005634(nucleus);GO:0006351(transcription, DNA-templated);GO:0006355(regulation of transcription, DNA-templated);GO:0008284(positive regulation of cell proliferation);GO:0008289(lipid binding);GO:0009733(response to auxin);GO:0010014(meristem initiation);GO:0010067(procambium histogenesis);GO:00100…	ko00750(Vitamin B6 metabolism)	-	ATHB-8	1.5	726-745	N
miR166c	TTCGGACCAGGCTTCATTCC	TRINITY_DN27727_c0_g9	PREDICTED: primary amine oxidase-like [Juglans regia]	GO:0052597(diamine oxidase activity);GO:0055114(oxidation-reduction process);GO:0097185(cellular response to azide)	ko00260(Glycine, serine and threonine metabolism);ko00350(Tyrosine metabolism);ko00360(Phenylalanine metabolism);ko00410(beta-Alanine metabolism);ko00950(Isoquinoline alkaloid biosynthesis);ko00960(Tropane, piperidine and pyridine alkaloid biosynthesis)	-	-	2.5	49-68	N
miR167b	TGAAGCTGCCAGCATGATCTGA	TRINITY_DN24876_c0_g2	PREDICTED: threonine synthase, chloroplastic-like [Pyrus x bretschneideri]	GO:0004795(threonine synthase activity);GO:0005737(cytoplasm);GO:0030170(pyridoxal phosphate binding)	ko01230(Biosynthesis of amino acids);ko00260(Glycine, serine and threonine metabolism);ko00750(Vitamin B6 metabolism)	-	TS1	4	633-653	N
miR167b	TGAAGCTGCCAGCATGATCTGA	TRINITY_DN45989_c0_g1	-	-	-	-	-	3	120-140	N
miR167b-3'	AGATCATGTGGCAGTTTCACC	TRINITY_DN24418_c0_g2	-	-	-	-	-	4	87-106	N
miR167b-3'	AGATCATGTGGCAGTTTCACC	TRINITY_DN45989_c0_g1	-	-	-	-	-	3.5	71-92	N
miR169a	TAGCCAAGAATGACTTGCC	TRINITY_DN24099_c1_g8	PREDICTED: probable alkaline/neutral invertase B [Juglans regia]	GO:0004564(beta-fructofuranosidase activity);GO:0004575(sucrose alpha-glucosidase activity);GO:0005634(nucleus);GO:0005829(cytosol);GO:0005975(carbohydrate metabolic process);GO:0033926(glycopeptide alpha-N-acetylgalactosaminidase activity)	ko03010(Ribosome)	-	INVB	4	1110-1128	N
miR169a	TAGCCAAGAATGACTTGCC	TRINITY_DN24150_c0_g2	PREDICTED: cystinosin homolog [Juglans regia]	GO:0005774(vacuolar membrane);GO:0015184(L-cystine transmembrane transporter activity);GO:0015811(L-cystine transport)	-	-	At5g40670	4	497-515	N
miR169a	TAGCCAAGAATGACTTGCC	TRINITY_DN24833_c0_g1	PREDICTED: protein PIN-LIKES 2-like [Juglans regia]	GO:0009672(auxin:proton symporter activity);GO:0009926(auxin polar transport);GO:0016021(integral component of membrane);GO:0055085(transmembrane transport)	ko01200(Carbon metabolism);ko01230(Biosynthesis of amino acids);ko00030(Pentose phosphate pathway);ko00710(Carbon fixation in photosynthetic organisms)	-	PILS2	4	547-564	N
miR169a	TAGCCAAGAATGACTTGCC	TRINITY_DN25074_c0_g3	-	-	-	-	-	4	204-222	N
miR169a	TAGCCAAGAATGACTTGCC	TRINITY_DN25216_c2_g4	PREDICTED: plasma membrane ATPase 3 isoform X1 [Ricinus communis]	GO:0005887(integral component of plasma membrane);GO:0008553(hydrogen-exporting ATPase activity, phosphorylative mechanism);GO:0043231(intracellular membrane-bounded organelle);GO:0051453(regulation of intracellular pH);GO:1902600(hydrogen ion transmembrane transport)	ko00190(Oxidative phosphorylation)	-	AHA11	3	370-388	N
miR169a	TAGCCAAGAATGACTTGCC	TRINITY_DN25508_c2_g3	PREDICTED: beta-amylase 8 [Juglans regia]	GO:0000272(polysaccharide catabolic process);GO:0003700(transcription factor activity, sequence-specific DNA binding);GO:0005634(nucleus);GO:0005737(cytoplasm);GO:0016161(beta-amylase activity);GO:0048831(regulation of shoot system development)	ko00500(Starch and sucrose metabolism)	-	BAM8	4	1407-1424	N
miR169a	TAGCCAAGAATGACTTGCC	TRINITY_DN26205_c0_g1	PREDICTED: cystinosin homolog [Juglans regia]	GO:0005774(vacuolar membrane);GO:0015184(L-cystine transmembrane transporter activity);GO:0015811(L-cystine transport)	-	-	At5g40670	4	58-76	N
miR169a	TAGCCAAGAATGACTTGCC	TRINITY_DN26356_c1_g3	PREDICTED: TATA-binding protein-associated factor BTAF1 [Juglans regia]	GO:0005524(ATP binding);GO:0005654(nucleoplasm);GO:0035562(negative regulation of chromatin binding)	-	-	BTAF1	3	1869-1887	N
miR169a	TAGCCAAGAATGACTTGCC	TRINITY_DN26385_c0_g3	PREDICTED: probable indole-3-acetic acid-amido synthetase GH3.6 [Juglans regia]	GO:0009416(response to light stimulus);GO:0009733(response to auxin)	ko04075(Plant hormone signal transduction)	-	GH3.6	4	421-439	N
miR169a	TAGCCAAGAATGACTTGCC	TRINITY_DN26565_c0_g1	PREDICTED: uncharacterized protein LOC108995050 [Juglans regia]	GO:0005634(nucleus);GO:0008150(biological_process);GO:0008270(zinc ion binding);GO:0009506(plasmodesma)	-	-	-	4	2621-2638	N
miR169a	TAGCCAAGAATGACTTGCC	TRINITY_DN27945_c1_g4	PREDICTED: glycosyltransferase family protein 64 protein C5 [Juglans regia]	GO:0006024(glycosaminoglycan biosynthetic process);GO:0006486(protein glycosylation);GO:0015012(heparan sulfate proteoglycan biosynthetic process);GO:0016021(integral component of membrane);GO:0016740(transferase activity);GO:0016757(transferase activity, transferring glycosyl groups);GO:0046872(metal ion binding)	-	-	At5g04500	3.5	1597-1615	N
miR169a	TAGCCAAGAATGACTTGCC	TRINITY_DN33904_c0_g1	-	-	-	-	-	3.5	23-41	N
miR169a	TAGCCAAGAATGACTTGCC	TRINITY_DN43817_c0_g1	-	GO:0005886(plasma membrane);GO:0051180(vitamin transport);GO:0051183(vitamin transporter activity)	-	-	TPN1	4	172-189	N
miR169a-3'	GGCAGTCTCTTTGGCTAGC	TRINITY_DN23055_c0_g1	PREDICTED: tryptophan aminotransferase-related protein 2-like [Juglans regia]	GO:0005789(endoplasmic reticulum membrane);GO:0009684(indoleacetic acid biosynthetic process);GO:0009723(response to ethylene);GO:0009793(embryo development ending in seed dormancy);GO:0009851(auxin biosynthetic process);GO:0009908(flower development);GO:0009958(positive gravitropism);GO:0010078(maintenance of root meristem identity);GO:0010087(phloem or xylem histogenesis);GO:0010588(cotyledon v…	ko00380(Tryptophan metabolism)	-	TAR2	2.5	77-95	N
miR169a-3'	GGCAGTCTCTTTGGCTAGC	TRINITY_DN23361_c2_g1	PREDICTED: DNA-binding protein RHL1 [Juglans regia]	-	-	-	RHL1	3.5	478-497	N
miR169a-3'	GGCAGTCTCTTTGGCTAGC	TRINITY_DN23606_c2_g5	PREDICTED: type II inositol polyphosphate 5-phosphatase 15 isoform X1 [Ziziphus jujuba]	GO:0004445(inositol-polyphosphate 5-phosphatase activity);GO:0005634(nucleus);GO:0005737(cytoplasm);GO:0007584(response to nutrient);GO:0009611(response to wounding);GO:0009630(gravitropism);GO:0009637(response to blue light);GO:0009737(response to abscisic acid);GO:0009743(response to carbohydrate);GO:0009846(pollen germination);GO:0010087(phloem or xylem histogenesis);GO:0010182(sugar mediated …	ko00562(Inositol phosphate metabolism);ko04070(Phosphatidylinositol signaling system)	-	IP5P13	4	187-204	N
miR169a-3'	GGCAGTCTCTTTGGCTAGC	TRINITY_DN23790_c1_g2	PREDICTED: probable zinc metalloprotease EGY2, chloroplastic [Juglans regia]	GO:0004222(metalloendopeptidase activity);GO:0006508(proteolysis);GO:0008237(metallopeptidase activity);GO:0009507(chloroplast);GO:0009535(chloroplast thylakoid membrane);GO:0016021(integral component of membrane);GO:0031969(chloroplast membrane)	-	-	EGY2	3.5	714-731	N
miR169a-3'	GGCAGTCTCTTTGGCTAGC	TRINITY_DN24473_c3_g4	PREDICTED: glucan endo-1,3-beta-glucosidase 1 [Juglans regia]	GO:0004553(hydrolase activity, hydrolyzing O-glycosyl compounds);GO:0030247(polysaccharide binding);GO:0046658(anchored component of plasma membrane)	ko00500(Starch and sucrose metabolism)	-	At1g11820	4	18-36	N
miR169a-3'	GGCAGTCTCTTTGGCTAGC	TRINITY_DN24568_c0_g7	-	-	-	-	-	4	151-168	N
miR169a-3'	GGCAGTCTCTTTGGCTAGC	TRINITY_DN25020_c0_g4	PREDICTED: 4-coumarate--CoA ligase-like 9 [Juglans regia]	GO:0004321(fatty-acyl-CoA synthase activity);GO:0005524(ATP binding);GO:0005777(peroxisome);GO:0009695(jasmonic acid biosynthetic process);GO:0009850(auxin metabolic process);GO:0009851(auxin biosynthetic process);GO:0016207(4-coumarate-CoA ligase activity);GO:0016874(ligase activity);GO:0031408(oxylipin biosynthetic process)	ko00592(alpha-Linolenic acid metabolism)	-	4CLL9	4	557-575	N
miR169a-3'	GGCAGTCTCTTTGGCTAGC	TRINITY_DN25985_c0_g1	-	-	-	-	-	4	170-188	N
miR169a-3'	GGCAGTCTCTTTGGCTAGC	TRINITY_DN26602_c0_g1	PREDICTED: uncharacterized protein LOC109012204 [Juglans regia]	GO:0003674(molecular_function);GO:0005737(cytoplasm);GO:0008150(biological_process)	-	-	-	4	849-866	N
miR169a-3'	GGCAGTCTCTTTGGCTAGC	TRINITY_DN27300_c0_g2	PREDICTED: OTU domain-containing protein DDB_G0284757 [Juglans regia]	GO:0005737(cytoplasm);GO:0006508(proteolysis);GO:0008233(peptidase activity);GO:0008234(cysteine-type peptidase activity)	-	-	-	4	856-873	N
miR169a-3'	GGCAGTCTCTTTGGCTAGC	TRINITY_DN27433_c0_g3	-	-	-	-	-	3.5	79-96	N
miR169a-3'	GGCAGTCTCTTTGGCTAGC	TRINITY_DN27729_c2_g10	hypothetical protein MANES_02G084300 [Manihot esculenta]	GO:0005634(nucleus);GO:0006351(transcription, DNA-templated);GO:0006355(regulation of transcription, DNA-templated);GO:0007623(circadian rhythm);GO:0009641(shade avoidance);GO:0009742(brassinosteroid mediated signaling pathway);GO:0032502(developmental process);GO:0040008(regulation of growth)	-	-	PAR2	4	270-288	N
miR169a-3'	GGCAGTCTCTTTGGCTAGC	TRINITY_DN28460_c1_g1	PREDICTED: DExH-box ATP-dependent RNA helicase DExH15 chloroplastic [Prunus mume]	GO:0000373(Group II intron splicing);GO:0003723(RNA binding);GO:0003724(RNA helicase activity);GO:0005524(ATP binding);GO:0006397(mRNA processing);GO:0008026(ATP-dependent helicase activity);GO:0009507(chloroplast);GO:0009570(chloroplast stroma);GO:0009793(embryo development ending in seed dormancy);GO:0010494(cytoplasmic stress granule);GO:0010497(plasmodesmata-mediated intercellular transport);…	ko03018(RNA degradation)	-	ISE2	4	585-602	N
miR169a-3'	GGCAGTCTCTTTGGCTAGC	TRINITY_DN28768_c0_g2	PREDICTED: uncharacterized protein LOC108994644 isoform X1 [Juglans regia]	GO:0009507(chloroplast);GO:0009534(chloroplast thylakoid);GO:0016491(oxidoreductase activity);GO:0055114(oxidation-reduction process)	-	-	-	3.5	621-640	N
miR169a-3'	GGCAGTCTCTTTGGCTAGC	TRINITY_DN33194_c0_g1	-	GO:0000981(RNA polymerase II transcription factor activity, sequence-specific DNA binding);GO:0005634(nucleus);GO:0006355(regulation of transcription, DNA-templated);GO:0008270(zinc ion binding)	-	-	-	4	88-107	N
miR169a-3'	GGCAGTCTCTTTGGCTAGC	TRINITY_DN40498_c0_g1	PREDICTED: uncharacterized protein LOC108988623 [Juglans regia]	GO:0000374(Group III intron splicing);GO:0003723(RNA binding);GO:0003964(RNA-directed DNA polymerase activity);GO:0005739(mitochondrion);GO:0006278(RNA-dependent DNA biosynthetic process);GO:0006397(mRNA processing);GO:0008380(RNA splicing);GO:0009507(chloroplast);GO:0009845(seed germination);GO:0010228(vegetative to reproductive phase transition of meristem);GO:0040007(growth);GO:0090351(seedlin…	-	-	-	3.5	202-219	N
miR169a-3'	GGCAGTCTCTTTGGCTAGC	TRINITY_DN43041_c0_g1	fumarate hydratase [Coccomyxa subellipsoidea C-169]	GO:0004333(fumarate hydratase activity);GO:0005739(mitochondrion);GO:0005829(cytosol);GO:0006099(tricarboxylic acid cycle);GO:0006106(fumarate metabolic process);GO:0006108(malate metabolic process);GO:0051262(protein tetramerization)	ko01200(Carbon metabolism);ko00020(Citrate cycle (TCA cycle));ko00620(Pyruvate metabolism)	-	fumC	4	10-27	N
miR169b	TGAGCCAAGAATGACTTGCC	TRINITY_DN23329_c3_g6	PREDICTED: protein CHROMATIN REMODELING 8 isoform X1 [Juglans regia]	GO:0003677(DNA binding);GO:0004386(helicase activity);GO:0005524(ATP binding);GO:0005634(nucleus);GO:0006281(DNA repair);GO:0006351(transcription, DNA-templated);GO:0006355(regulation of transcription, DNA-templated);GO:0006974(cellular response to DNA damage stimulus);GO:0010332(response to gamma radiation)	ko03420(Nucleotide excision repair)	-	CHR8	4	987-1005	N
miR169b	TGAGCCAAGAATGACTTGCC	TRINITY_DN23620_c1_g1	PREDICTED: uncharacterized protein LOC109012827 [Juglans regia]	GO:0016787(hydrolase activity)	-	-	-	4	1322-1340	N
miR169b	TGAGCCAAGAATGACTTGCC	TRINITY_DN26356_c1_g3	PREDICTED: TATA-binding protein-associated factor BTAF1 [Juglans regia]	GO:0005524(ATP binding);GO:0005654(nucleoplasm);GO:0035562(negative regulation of chromatin binding)	-	-	BTAF1	4	1869-1888	N
miR169b	TGAGCCAAGAATGACTTGCC	TRINITY_DN26385_c0_g3	PREDICTED: probable indole-3-acetic acid-amido synthetase GH3.6 [Juglans regia]	GO:0009416(response to light stimulus);GO:0009733(response to auxin)	ko04075(Plant hormone signal transduction)	-	GH3.6	3	421-440	N
miR169b	TGAGCCAAGAATGACTTGCC	TRINITY_DN26565_c0_g1	PREDICTED: uncharacterized protein LOC108995050 [Juglans regia]	GO:0005634(nucleus);GO:0008150(biological_process);GO:0008270(zinc ion binding);GO:0009506(plasmodesma)	-	-	-	3.5	2621-2639	N
miR171j-5'	AGATGTTGGTACGGTTCAATC	TRINITY_DN23047_c3_g7	-	-	-	-	-	4	58-78	N
miR172a	GGAATCTTGATGATGCTGCAG	TRINITY_DN23056_c0_g2	PREDICTED: protein WVD2-like 7 isoform X4 [Juglans regia]	GO:0003674(molecular_function);GO:0005634(nucleus);GO:0008150(biological_process)	-	-	-	4	434-455	N
miR172a	GGAATCTTGATGATGCTGCAG	TRINITY_DN23087_c1_g1	hypothetical protein B456_005G207900 [Gossypium raimondii]	GO:0004674(protein serine/threonine kinase activity);GO:0005886(plasma membrane);GO:0006468(protein phosphorylation);GO:0006952(defense response);GO:0009506(plasmodesma)	ko00520(Amino sugar and nucleotide sugar metabolism)	-	At4g03230	4	320-340	N
miR172a	GGAATCTTGATGATGCTGCAG	TRINITY_DN23958_c2_g3	PREDICTED: protein indeterminate-domain 7-like isoform X1 [Juglans regia]	GO:0003676(nucleic acid binding);GO:0003700(transcription factor activity, sequence-specific DNA binding);GO:0005515(protein binding);GO:0005634(nucleus);GO:0006351(transcription, DNA-templated);GO:0006355(regulation of transcription, DNA-templated);GO:0044212(transcription regulatory region DNA binding);GO:0046872(metal ion binding)	ko00052(Galactose metabolism);ko00600(Sphingolipid metabolism);ko00531(Glycosaminoglycan degradation);ko00604(Glycosphingolipid biosynthesis - ganglio series);ko00511(Other glycan degradation)	-	MGP	4	458-478	N
miR172a	GGAATCTTGATGATGCTGCAG	TRINITY_DN25385_c2_g3	PREDICTED: probable plastid-lipid-associated protein 11 isoform X1 [Juglans regia]	GO:0005198(structural molecule activity);GO:0005737(cytoplasm);GO:0008150(biological_process);GO:0009507(chloroplast)	-	-	PAP11	3.5	836-855	N
miR172a	GGAATCTTGATGATGCTGCAG	TRINITY_DN25942_c1_g5	MYB transcription factor 2 [Betula platyphylla]	GO:0003677(DNA binding);GO:0003700(transcription factor activity, sequence-specific DNA binding);GO:0005634(nucleus);GO:0006355(regulation of transcription, DNA-templated);GO:0045893(positive regulation of transcription, DNA-templated);GO:1901430(positive regulation of syringal lignin biosynthetic process);GO:2000652(regulation of secondary cell wall biogenesis)	ko00190(Oxidative phosphorylation);ko00860(Porphyrin and chlorophyll metabolism)	-	MYB86	4	475-494	N
miR172a	GGAATCTTGATGATGCTGCAG	TRINITY_DN26493_c1_g2	APETALA2 [Betula platyphylla]	GO:0003677(DNA binding);GO:0003700(transcription factor activity, sequence-specific DNA binding);GO:0005634(nucleus);GO:0006351(transcription, DNA-templated);GO:0006355(regulation of transcription, DNA-templated);GO:0009908(flower development);GO:0010073(meristem maintenance);GO:0010093(specification of floral organ identity);GO:0019953(sexual reproduction);GO:0030154(cell differentiation);GO:004…	ko04075(Plant hormone signal transduction)	-	AP2	1	1804-1824	N
miR172a	GGAATCTTGATGATGCTGCAG	TRINITY_DN26841_c2_g4	PREDICTED: receptor-like serine/threonine-protein kinase SD1-8 [Juglans regia]	GO:0004674(protein serine/threonine kinase activity);GO:0005886(plasma membrane);GO:0006468(protein phosphorylation);GO:0006952(defense response);GO:0009506(plasmodesma);GO:0031625(ubiquitin protein ligase binding)	ko00520(Amino sugar and nucleotide sugar metabolism)	-	SD17	4	287-307	N
miR172a	GGAATCTTGATGATGCTGCAG	TRINITY_DN27172_c0_g5	PREDICTED: uncharacterized protein LOC109018392 [Juglans regia]	GO:0003677(DNA binding);GO:0005634(nucleus);GO:0006355(regulation of transcription, DNA-templated);GO:0008270(zinc ion binding);GO:0016746(transferase activity, transferring acyl groups)	-	-	IDM1	4	307-328	N
miR172a	GGAATCTTGATGATGCTGCAG	TRINITY_DN28420_c0_g4	-	-	-	-	-	3	408-428	N
miR172a	GGAATCTTGATGATGCTGCAG	TRINITY_DN28514_c0_g1	PREDICTED: uncharacterized protein LOC109009624 isoform X2 [Juglans regia]	GO:0003746(translation elongation factor activity);GO:0005634(nucleus);GO:0006351(transcription, DNA-templated);GO:0006414(translational elongation);GO:0008270(zinc ion binding)	-	-	PHF3	4	393-412	N
miR172a	GGAATCTTGATGATGCTGCAG	TRINITY_DN3171_c0_g1	-	-	-	-	-	4	96-115	N
miR172d	AGAATCTTGATGATGCTGCTT	TRINITY_DN23825_c2_g4	PREDICTED: protein Mpv17-like [Juglans regia]	GO:0003674(molecular_function);GO:0005739(mitochondrion);GO:0005778(peroxisomal membrane);GO:0008150(biological_process);GO:0016021(integral component of membrane)	ko04146(Peroxisome)	-	sym-1	4	309-328	N
miR172d	AGAATCTTGATGATGCTGCTT	TRINITY_DN25635_c0_g5	LOB domain-containing protein 1-like [Glycine max]	GO:0005634(nucleus);GO:0005739(mitochondrion);GO:0008150(biological_process)	ko00511(Other glycan degradation)	-	LBD11	4	358-377	N
miR172d	AGAATCTTGATGATGCTGCTT	TRINITY_DN26493_c1_g2	APETALA2 [Betula platyphylla]	GO:0003677(DNA binding);GO:0003700(transcription factor activity, sequence-specific DNA binding);GO:0005634(nucleus);GO:0006351(transcription, DNA-templated);GO:0006355(regulation of transcription, DNA-templated);GO:0009908(flower development);GO:0010073(meristem maintenance);GO:0010093(specification of floral organ identity);GO:0019953(sexual reproduction);GO:0030154(cell differentiation);GO:004…	ko04075(Plant hormone signal transduction)	-	AP2	4	1804-1824	N
miR172d	AGAATCTTGATGATGCTGCTT	TRINITY_DN28420_c0_g4	-	-	-	-	-	3.5	408-428	N
miR172d	AGAATCTTGATGATGCTGCTT	TRINITY_DN28782_c0_g4	PREDICTED: uncharacterized protein LOC108999205 isoform X2 [Juglans regia]	GO:0005634(nucleus);GO:0016579(protein deubiquitination);GO:0036459(thiol-dependent ubiquitinyl hydrolase activity);GO:0046872(metal ion binding)	-	-	-	4	641-661	N
miR172f	AGAATCTTGATGATGCTGCAT	TRINITY_DN1841_c0_g1	PREDICTED: uncharacterized protein LOC109009876 [Juglans regia]	-	-	-	-	4	46-66	N
miR172f	AGAATCTTGATGATGCTGCAT	TRINITY_DN23056_c0_g2	PREDICTED: protein WVD2-like 7 isoform X4 [Juglans regia]	GO:0003674(molecular_function);GO:0005634(nucleus);GO:0008150(biological_process)	-	-	-	4	434-455	N
miR172f	AGAATCTTGATGATGCTGCAT	TRINITY_DN23958_c2_g3	PREDICTED: protein indeterminate-domain 7-like isoform X1 [Juglans regia]	GO:0003676(nucleic acid binding);GO:0003700(transcription factor activity, sequence-specific DNA binding);GO:0005515(protein binding);GO:0005634(nucleus);GO:0006351(transcription, DNA-templated);GO:0006355(regulation of transcription, DNA-templated);GO:0044212(transcription regulatory region DNA binding);GO:0046872(metal ion binding)	ko00052(Galactose metabolism);ko00600(Sphingolipid metabolism);ko00531(Glycosaminoglycan degradation);ko00604(Glycosphingolipid biosynthesis - ganglio series);ko00511(Other glycan degradation)	-	MGP	4	459-478	N
miR172f	AGAATCTTGATGATGCTGCAT	TRINITY_DN24262_c0_g5	PREDICTED: polynucleotide 5'-hydroxyl-kinase NOL9 [Juglans regia]	GO:0000448(cleavage in ITS2 between 5.8S rRNA and LSU-rRNA of tricistronic rRNA transcript (SSU-rRNA, 5.8S rRNA, LSU-rRNA));GO:0005634(nucleus);GO:0051731(polynucleotide 5'-hydroxyl-kinase activity)	ko03015(mRNA surveillance pathway)	-	At5g11010	4	691-710	N
miR172f	AGAATCTTGATGATGCTGCAT	TRINITY_DN25385_c2_g3	PREDICTED: probable plastid-lipid-associated protein 11 isoform X1 [Juglans regia]	GO:0005198(structural molecule activity);GO:0005737(cytoplasm);GO:0008150(biological_process);GO:0009507(chloroplast)	-	-	PAP11	4	836-855	N
miR172f	AGAATCTTGATGATGCTGCAT	TRINITY_DN26337_c0_g2	unnamed protein product, partial [Vitis vinifera]	GO:0003676(nucleic acid binding);GO:0003700(transcription factor activity, sequence-specific DNA binding);GO:0005634(nucleus);GO:0006351(transcription, DNA-templated);GO:0006355(regulation of transcription, DNA-templated);GO:0008270(zinc ion binding);GO:0009860(pollen tube growth);GO:0010500(transmitting tissue development);GO:0046872(metal ion binding);GO:1990058(fruit replum development)	-	-	WIP2	4	43-62	N
miR172f	AGAATCTTGATGATGCTGCAT	TRINITY_DN26493_c1_g2	APETALA2 [Betula platyphylla]	GO:0003677(DNA binding);GO:0003700(transcription factor activity, sequence-specific DNA binding);GO:0005634(nucleus);GO:0006351(transcription, DNA-templated);GO:0006355(regulation of transcription, DNA-templated);GO:0009908(flower development);GO:0010073(meristem maintenance);GO:0010093(specification of floral organ identity);GO:0019953(sexual reproduction);GO:0030154(cell differentiation);GO:004…	ko04075(Plant hormone signal transduction)	-	AP2	3	1804-1824	N
miR172f	AGAATCTTGATGATGCTGCAT	TRINITY_DN27356_c1_g1	PREDICTED: pentatricopeptide repeat-containing protein At2g26790, mitochondrial-like [Juglans regia]	GO:0003674(molecular_function);GO:0005739(mitochondrion);GO:0009793(embryo development ending in seed dormancy)	-	-	At1g13800	4	326-347	N
miR172f	AGAATCTTGATGATGCTGCAT	TRINITY_DN27524_c3_g2	PREDICTED: PGR5-like protein 1A, chloroplastic [Juglans regia]	GO:0005515(protein binding);GO:0009507(chloroplast);GO:0009534(chloroplast thylakoid);GO:0009535(chloroplast thylakoid membrane);GO:0009579(thylakoid);GO:0009773(photosynthetic electron transport in photosystem I);GO:0015979(photosynthesis);GO:0016021(integral component of membrane);GO:0016730(oxidoreductase activity, acting on iron-sulfur proteins as donors);GO:0042802(identical protein binding)	-	-	PGRL1A	4	11-30	N
miR172f	AGAATCTTGATGATGCTGCAT	TRINITY_DN28420_c0_g4	-	-	-	-	-	2.5	408-428	N
miR172f	AGAATCTTGATGATGCTGCAT	TRINITY_DN28782_c0_g4	PREDICTED: uncharacterized protein LOC108999205 isoform X2 [Juglans regia]	GO:0005634(nucleus);GO:0016579(protein deubiquitination);GO:0036459(thiol-dependent ubiquitinyl hydrolase activity);GO:0046872(metal ion binding)	-	-	-	2.5	642-661	N
miR172f	AGAATCTTGATGATGCTGCAT	TRINITY_DN34487_c0_g1	-	-	-	-	-	3.5	123-142	N
miR2199	TGATACACTAGCACGGGTCAC	TRINITY_DN26913_c3_g3	PREDICTED: chaperonin CPN60-2, mitochondrial-like [Juglans regia]	GO:0005507(copper ion binding);GO:0005524(ATP binding);GO:0005739(mitochondrion);GO:0005759(mitochondrial matrix);GO:0005774(vacuolar membrane);GO:0005794(Golgi apparatus);GO:0005829(cytosol);GO:0007005(mitochondrion organization);GO:0009408(response to heat);GO:0022626(cytosolic ribosome);GO:0042026(protein refolding);GO:0046686(response to cadmium ion);GO:0051131(chaperone-mediated protein comp…	ko03018(RNA degradation)	-	CPN60-2	3.5	985-1004	N
miR2950a	TTCCATCTCTTGCACACTGGA	TRINITY_DN19498_c0_g1	-	-	-	-	-	4	218-238	N
miR2950a	TTCCATCTCTTGCACACTGGA	TRINITY_DN23233_c0_g1	PREDICTED: G-type lectin S-receptor-like serine/threonine-protein kinase At4g03230, partial [Juglans regia]	GO:0004674(protein serine/threonine kinase activity);GO:0005886(plasma membrane);GO:0006468(protein phosphorylation);GO:0006952(defense response);GO:0009506(plasmodesma)	ko00520(Amino sugar and nucleotide sugar metabolism)	-	At4g03230	3	289-310	N
miR2950a	TTCCATCTCTTGCACACTGGA	TRINITY_DN24050_c1_g1	PREDICTED: F-box/kelch-repeat protein At1g55270 [Juglans regia]	GO:0004842(ubiquitin-protein transferase activity);GO:0031463(Cul3-RING ubiquitin ligase complex)	-	-	At1g55270	4	463-483	N
miR2950a	TTCCATCTCTTGCACACTGGA	TRINITY_DN24855_c0_g1	-	-	-	-	-	4	280-301	N
miR2950a	TTCCATCTCTTGCACACTGGA	TRINITY_DN25336_c4_g1	PREDICTED: uncharacterized protein LOC105970524 [Erythranthe guttata]	GO:0005783(endoplasmic reticulum);GO:0046513(ceramide biosynthetic process);GO:0050291(sphingosine N-acyltransferase activity)	ko00960(Tropane, piperidine and pyridine alkaloid biosynthesis)	-	-	3.5	238-257	N
miR2950a	TTCCATCTCTTGCACACTGGA	TRINITY_DN26424_c1_g2	PREDICTED: VIN3-like protein 2 [Juglans regia]	GO:0003677(DNA binding);GO:0005515(protein binding);GO:0005634(nucleus);GO:0005677(chromatin silencing complex);GO:0006351(transcription, DNA-templated);GO:0006355(regulation of transcription, DNA-templated);GO:0009409(response to cold);GO:0009506(plasmodesma);GO:0009908(flower development);GO:0010228(vegetative to reproductive phase transition of meristem);GO:0031519(PcG protein complex);GO:0032…	-	-	VIL2	4	411-430	N
miR2950a	TTCCATCTCTTGCACACTGGA	TRINITY_DN27058_c1_g1	PREDICTED: rust resistance kinase Lr10-like [Juglans regia]	-	-	-	-	4	41-60	N
miR2950a	TTCCATCTCTTGCACACTGGA	TRINITY_DN27423_c1_g1	PREDICTED: methionine aminopeptidase 1B, chloroplastic [Juglans regia]	GO:0004177(aminopeptidase activity);GO:0005739(mitochondrion);GO:0006508(proteolysis);GO:0008235(metalloexopeptidase activity);GO:0009507(chloroplast);GO:0031365(N-terminal protein amino acid modification);GO:0046872(metal ion binding)	ko01200(Carbon metabolism);ko00620(Pyruvate metabolism);ko00710(Carbon fixation in photosynthetic organisms)	-	MAP1B	2.5	1243-1264	N
miR2950a	TTCCATCTCTTGCACACTGGA	TRINITY_DN27521_c1_g5	hypothetical protein MANES_17G110100 [Manihot esculenta]	GO:0003924(GTPase activity);GO:0005525(GTP binding);GO:0005622(intracellular);GO:0005623(cell);GO:0005737(cytoplasm);GO:0005773(vacuole);GO:0005794(Golgi apparatus);GO:0005886(plasma membrane);GO:0006886(intracellular protein transport);GO:0006888(ER to Golgi vesicle-mediated transport);GO:0006913(nucleocytoplasmic transport);GO:0007264(small GTPase mediated signal transduction);GO:0016020(membra…	ko04144(Endocytosis)	-	RABB1C	3.5	699-718	N
miR2950a	TTCCATCTCTTGCACACTGGA	TRINITY_DN27529_c0_g1	PREDICTED: protein NEDD1 [Juglans regia]	GO:0000166(nucleotide binding);GO:0000777(condensed chromosome kinetochore);GO:0000919(cell plate assembly);GO:0005634(nucleus);GO:0005635(nuclear envelope);GO:0005828(kinetochore microtubule);GO:0009524(phragmoplast);GO:0009553(embryo sac development);GO:0009555(pollen development);GO:0032467(positive regulation of cytokinesis);GO:0060236(regulation of mitotic spindle organization);GO:0080008(Cu…	-	-	NEDD1	4	1010-1029	N
miR2950a	TTCCATCTCTTGCACACTGGA	TRINITY_DN28130_c1_g2	PREDICTED: rho-N domain-containing protein 1, chloroplastic isoform X1 [Juglans regia]	GO:0005739(mitochondrion);GO:0005829(cytosol);GO:0006353(DNA-templated transcription, termination);GO:0009507(chloroplast)	-	-	BP-73	3.5	430-449	N
miR2950a	TTCCATCTCTTGCACACTGGA	TRINITY_DN29217_c2_g3	PREDICTED: pentatricopeptide repeat-containing protein At1g01970 [Juglans regia]	GO:0003674(molecular_function);GO:0005739(mitochondrion);GO:0008150(biological_process)	-	-	At1g01970	4	580-600	N
miR2950a	TTCCATCTCTTGCACACTGGA	TRINITY_DN307_c0_g1	hypothetical protein JCGZ_17871 [Jatropha curcas]	GO:0016021(integral component of membrane);GO:0042626(ATPase activity, coupled to transmembrane movement of substances);GO:0055085(transmembrane transport)	ko02010(ABC transporters)	-	ABCB15	4	16-37	N
miR319a	TTGGACTGAAGGGAGCTCCC	TRINITY_DN23688_c1_g6	PREDICTED: probable glutathione S-transferase [Jatropha curcas]	GO:0004364(glutathione transferase activity);GO:0005737(cytoplasm);GO:0006749(glutathione metabolic process);GO:0009407(toxin catabolic process)	ko00480(Glutathione metabolism)	-	-	4	72-91	N
miR319a	TTGGACTGAAGGGAGCTCCC	TRINITY_DN24093_c0_g3	PREDICTED: transcription factor GAMYB-like isoform X1 [Juglans regia]	-	-	-	-	3	87-106	N
miR319a	TTGGACTGAAGGGAGCTCCC	TRINITY_DN24093_c0_g4	PREDICTED: transcription factor GAMYB [Juglans regia]	-	-	-	GAM1	3	439-458	N
miR319a	TTGGACTGAAGGGAGCTCCC	TRINITY_DN24666_c1_g4	-	-	-	-	-	3	124-143	N
miR319b-5'	AGAGCTCTCTTCAGTCCATTC	TRINITY_DN23158_c1_g14	hypothetical protein SELMODRAFT_94768 [Selaginella moellendorffii]	GO:0001891(phagocytic cup);GO:0002250(adaptive immune response);GO:0002548(monocyte chemotaxis);GO:0002685(regulation of leukocyte migration);GO:0005509(calcium ion binding);GO:0005544(calcium-dependent phospholipid binding);GO:0005615(extracellular space);GO:0005634(nucleus);GO:0005829(cytosol);GO:0006909(phagocytosis);GO:0006954(inflammatory response);GO:0007187(G-protein coupled receptor signa…	-	-	ANXA1	4	469-488	N
miR319b-5'	AGAGCTCTCTTCAGTCCATTC	TRINITY_DN24941_c1_g4	PREDICTED: uncharacterized protein LOC109009083 [Juglans regia]	GO:0003674(molecular_function);GO:0005634(nucleus);GO:0008150(biological_process)	ko00500(Starch and sucrose metabolism);ko00520(Amino sugar and nucleotide sugar metabolism)	-	-	3.5	606-626	N
miR319b-5'	AGAGCTCTCTTCAGTCCATTC	TRINITY_DN25141_c0_g4	PREDICTED: uncharacterized protein LOC108997398 [Juglans regia]	GO:0003674(molecular_function);GO:0008150(biological_process);GO:0009507(chloroplast);GO:0016021(integral component of membrane)	-	-	-	4	976-997	N
miR319b-5'	AGAGCTCTCTTCAGTCCATTC	TRINITY_DN25693_c3_g4	PREDICTED: fatty acid desaturase 4, chloroplastic [Juglans regia]	GO:0005737(cytoplasm);GO:0031625(ubiquitin protein ligase binding);GO:0061630(ubiquitin protein ligase activity)	-	-	FAD4	4	370-389	N
miR319b-5'	AGAGCTCTCTTCAGTCCATTC	TRINITY_DN25999_c3_g4	PREDICTED: probable magnesium transporter NIPA6 isoform X1 [Juglans regia]	GO:0005886(plasma membrane);GO:0008150(biological_process);GO:0015095(magnesium ion transmembrane transporter activity);GO:0016021(integral component of membrane)	-	-	At2g21120	4	224-245	N
miR319b-5'	AGAGCTCTCTTCAGTCCATTC	TRINITY_DN26743_c1_g3	PREDICTED: IRK-interacting protein [Juglans regia]	GO:0003674(molecular_function);GO:0005515(protein binding);GO:0005634(nucleus);GO:0008150(biological_process)	-	-	IRKI	3.5	1154-1173	N
miR319b-5'	AGAGCTCTCTTCAGTCCATTC	TRINITY_DN27294_c5_g1	PREDICTED: protein SABRE isoform X1 [Juglans regia]	GO:0005576(extracellular region);GO:0005794(Golgi apparatus);GO:0009860(pollen tube growth);GO:0035619(root hair tip);GO:0048768(root hair cell tip growth);GO:0090404(pollen tube tip)	-	-	SAB	4	3253-3273	N
miR319b-5'	AGAGCTCTCTTCAGTCCATTC	TRINITY_DN27910_c2_g8	-	-	-	-	-	4	22-42	N
miR319b-5'	AGAGCTCTCTTCAGTCCATTC	TRINITY_DN28505_c3_g1	PREDICTED: 7-deoxyloganetin glucosyltransferase-like [Juglans regia]	GO:0009813(flavonoid biosynthetic process);GO:0043231(intracellular membrane-bounded organelle);GO:0052696(flavonoid glucuronidation);GO:0080043(quercetin 3-O-glucosyltransferase activity);GO:0080044(quercetin 7-O-glucosyltransferase activity)	-	-	UGT85A24	4	191-210	N
miR319d-5'	GAGCTTTCTTCAGTCCACTC	TRINITY_DN23371_c1_g9	-	-	-	-	-	4	20-38	N
miR319d-5'	GAGCTTTCTTCAGTCCACTC	TRINITY_DN23514_c2_g1	PREDICTED: tetrahydrocannabinolic acid synthase-like [Juglans regia]	GO:0005737(cytoplasm);GO:0005829(cytosol);GO:0009055(electron carrier activity);GO:0016614(oxidoreductase activity, acting on CH-OH group of donors);GO:0050660(flavin adenine dinucleotide binding);GO:0055114(oxidation-reduction process)	-	-	FAD-OXR	3.5	28-47	N
miR319d-5'	GAGCTTTCTTCAGTCCACTC	TRINITY_DN23744_c1_g5	PREDICTED: B3 domain-containing transcription factor VRN1-like isoform X1 [Juglans regia]	GO:0003677(DNA binding);GO:0005634(nucleus);GO:0005654(nucleoplasm);GO:0006351(transcription, DNA-templated);GO:0006355(regulation of transcription, DNA-templated);GO:0009909(regulation of flower development);GO:0010048(vernalization response)	-	-	VRN1	4	360-380	N
miR319d-5'	GAGCTTTCTTCAGTCCACTC	TRINITY_DN24547_c0_g1	PREDICTED: pentatricopeptide repeat-containing protein At1g06710, mitochondrial [Ziziphus jujuba]	-	-	-	At1g06710	4	357-375	N
miR319d-5'	GAGCTTTCTTCAGTCCACTC	TRINITY_DN25566_c2_g2	-	-	-	-	-	4	36-55	N
miR319d-5'	GAGCTTTCTTCAGTCCACTC	TRINITY_DN25693_c3_g4	PREDICTED: fatty acid desaturase 4, chloroplastic [Juglans regia]	GO:0005737(cytoplasm);GO:0031625(ubiquitin protein ligase binding);GO:0061630(ubiquitin protein ligase activity)	-	-	FAD4	4	370-388	N
miR319d-5'	GAGCTTTCTTCAGTCCACTC	TRINITY_DN26417_c0_g2	-	-	-	-	-	4	60-80	N
miR319d-5'	GAGCTTTCTTCAGTCCACTC	TRINITY_DN26672_c1_g3	PREDICTED: soluble inorganic pyrophosphatase-like isoform X1 [Gossypium raimondii]	GO:0000287(magnesium ion binding);GO:0004427(inorganic diphosphatase activity);GO:0005737(cytoplasm);GO:0005829(cytosol);GO:0006796(phosphate-containing compound metabolic process);GO:0016020(membrane);GO:0046686(response to cadmium ion)	ko00190(Oxidative phosphorylation)	-	PPA4	4	189-207	N
miR319d-5'	GAGCTTTCTTCAGTCCACTC	TRINITY_DN26672_c1_g5	PREDICTED: myosin-binding protein 2-like isoform X1 [Juglans regia]	GO:0005737(cytoplasm);GO:0008150(biological_process);GO:0016021(integral component of membrane);GO:0017022(myosin binding);GO:0030133(transport vesicle)	ko00073(Cutin, suberine and wax biosynthesis)	-	MYOB2	4	189-207	N
miR319d-5'	GAGCTTTCTTCAGTCCACTC	TRINITY_DN26870_c0_g9	PREDICTED: phosphoglycerate kinase, cytosolic-like [Juglans regia]	GO:0004618(phosphoglycerate kinase activity);GO:0005524(ATP binding);GO:0005634(nucleus);GO:0005737(cytoplasm);GO:0005774(vacuolar membrane);GO:0005794(Golgi apparatus);GO:0005829(cytosol);GO:0005886(plasma membrane);GO:0006096(glycolytic process);GO:0009506(plasmodesma);GO:0009570(chloroplast stroma);GO:0016020(membrane);GO:0048046(apoplast)	ko01200(Carbon metabolism);ko01230(Biosynthesis of amino acids);ko00010(Glycolysis / Gluconeogenesis);ko00710(Carbon fixation in photosynthetic organisms)	-	-	4	260-279	N
miR319d-5'	GAGCTTTCTTCAGTCCACTC	TRINITY_DN27379_c1_g1	PREDICTED: proline-, glutamic acid- and leucine-rich protein 1 isoform X1 [Juglans regia]	GO:0005634(nucleus);GO:0008150(biological_process)	-	-	-	4	847-865	N
miR319d-5'	GAGCTTTCTTCAGTCCACTC	TRINITY_DN27565_c0_g1	PREDICTED: interactor of constitutive active ROPs 3-like isoform X1 [Juglans regia]	GO:0051219(phosphoprotein binding)	-	-	ICR2	4	432-450	N
miR319d-5'	GAGCTTTCTTCAGTCCACTC	TRINITY_DN27910_c2_g8	-	-	-	-	-	4	22-41	N
miR319d-5'	GAGCTTTCTTCAGTCCACTC	TRINITY_DN31164_c0_g1	-	-	-	-	-	4	177-197	N
miR394a	TTGGCATTCTGTCCACCTCC	TRINITY_DN22988_c1_g5	-	-	-	-	-	4	303-322	N
miR394a-3'	AGCTCTGTTGGCTTCTCTTTG	TRINITY_DN25446_c0_g1	PREDICTED: isoaspartyl peptidase/L-asparaginase-like [Juglans regia]	GO:0004067(asparaginase activity);GO:0005737(cytoplasm);GO:0005829(cytosol);GO:0006508(proteolysis);GO:0006516(glycoprotein catabolic process);GO:0008798(beta-aspartyl-peptidase activity);GO:0016787(hydrolase activity);GO:0033345(asparagine catabolic process via L-aspartate);GO:0051604(protein maturation)	ko00511(Other glycan degradation)	-	At5g08100	3	583-602	N
miR394a-3'	AGCTCTGTTGGCTTCTCTTTG	TRINITY_DN26389_c0_g6	PREDICTED: guanylate-binding protein 1-like [Juglans regia]	GO:0003924(GTPase activity);GO:0005525(GTP binding);GO:0005634(nucleus);GO:0005730(nucleolus);GO:0006955(immune response);GO:0009507(chloroplast)	-	-	-	4	996-1016	N
miR394a-3'	AGCTCTGTTGGCTTCTCTTTG	TRINITY_DN26468_c1_g1	PREDICTED: exocyst complex component SEC3A [Theobroma cacao]	GO:0000145(exocyst);GO:0005546(phosphatidylinositol-4,5-bisphosphate binding);GO:0005886(plasma membrane);GO:0006887(exocytosis);GO:0006893(Golgi to plasma membrane transport);GO:0017049(GTP-Rho binding);GO:0051601(exocyst localization)	-	-	SEC3A	3.5	1108-1128	N
miR394b	TTTGGCATTCTGTCCACCTCC	TRINITY_DN22988_c1_g5	-	-	-	-	-	4	303-323	N
miR395b	CTGAAGTGTTTGGGGGAACTC	TRINITY_DN23695_c0_g2	PREDICTED: UPF0481 protein At3g47200-like [Juglans regia]	GO:0003674(molecular_function);GO:0005886(plasma membrane);GO:0008150(biological_process);GO:0016021(integral component of membrane)	-	-	-	4	79-99	N
miR395b	CTGAAGTGTTTGGGGGAACTC	TRINITY_DN24602_c0_g2	PREDICTED: sulfate transporter 2.1 [Juglans regia]	GO:0005887(integral component of plasma membrane);GO:0015116(sulfate transmembrane transporter activity)	-	-	SULTR2;1	2.5	33-53	N
miR395b	CTGAAGTGTTTGGGGGAACTC	TRINITY_DN28445_c0_g1	PREDICTED: CDPK-related kinase 5-like [Juglans regia]	GO:0004683(calmodulin-dependent protein kinase activity);GO:0005516(calmodulin binding);GO:0005634(nucleus);GO:0005737(cytoplasm);GO:0005886(plasma membrane);GO:0009738(abscisic acid-activated signaling pathway);GO:0009931(calcium-dependent protein serine/threonine kinase activity);GO:0018105(peptidyl-serine phosphorylation);GO:0035556(intracellular signal transduction);GO:0046777(protein autopho…	ko04626(Plant-pathogen interaction)	-	CRK5	4	601-620	N
miR395b	CTGAAGTGTTTGGGGGAACTC	TRINITY_DN42176_c0_g1	-	-	-	-	-	4	73-94	N
miR396d-3'	TTCAAGAAAGCTGTGGAAAAT	TRINITY_DN23746_c1_g2	PREDICTED: putative E3 ubiquitin-protein ligase XBAT34 [Juglans regia]	GO:0004842(ubiquitin-protein transferase activity);GO:0005634(nucleus);GO:0005737(cytoplasm);GO:0008270(zinc ion binding);GO:0016567(protein ubiquitination);GO:0016874(ligase activity)	-	-	XBOS34	4	542-561	N
miR396d-3'	TTCAAGAAAGCTGTGGAAAAT	TRINITY_DN25846_c2_g4	PREDICTED: probable polyamine transporter At1g31830 isoform X3 [Juglans regia]	GO:0005887(integral component of plasma membrane);GO:0015179(L-amino acid transmembrane transporter activity);GO:0015203(polyamine transmembrane transporter activity);GO:0015297(antiporter activity)	ko03015(mRNA surveillance pathway)	-	At1g31830	4	1877-1898	N
miR396d-3'	TTCAAGAAAGCTGTGGAAAAT	TRINITY_DN26148_c2_g2	PREDICTED: protein HOTHEAD-like isoform X1 [Juglans regia]	GO:0005576(extracellular region);GO:0016614(oxidoreductase activity, acting on CH-OH group of donors);GO:0016832(aldehyde-lyase activity);GO:0050660(flavin adenine dinucleotide binding);GO:0055114(oxidation-reduction process)	ko00260(Glycine, serine and threonine metabolism)	-	HTH	4	118-137	N
miR396d-3'	TTCAAGAAAGCTGTGGAAAAT	TRINITY_DN26367_c1_g5	unknown [Glycine max]	-	-	-	-	1	62-83	N
miR396d-3'	TTCAAGAAAGCTGTGGAAAAT	TRINITY_DN27425_c0_g4	PREDICTED: uncharacterized protein LOC105634230 [Jatropha curcas]	GO:0003674(molecular_function);GO:0005634(nucleus);GO:0008150(biological_process);GO:0016021(integral component of membrane)	-	-	-	3.5	74-93	N
miR396d-3'	TTCAAGAAAGCTGTGGAAAAT	TRINITY_DN29000_c3_g2	PREDICTED: protein TPR2-like isoform X1 [Juglans regia]	GO:0005515(protein binding);GO:0005634(nucleus);GO:0005829(cytosol);GO:0006351(transcription, DNA-templated);GO:0006355(regulation of transcription, DNA-templated);GO:0010072(primary shoot apical meristem specification)	ko03008(Ribosome biogenesis in eukaryotes)	-	TPR2	4	128-147	N
miR396d-3'	TTCAAGAAAGCTGTGGAAAAT	TRINITY_DN31265_c0_g1	-	-	-	-	-	4	26-45	N
miR396d-3'	TTCAAGAAAGCTGTGGAAAAT	TRINITY_DN35600_c0_g1	-	-	-	-	-	4	137-156	N
miR397a	TCATTGAGTGCAGCGTTGATG	TRINITY_DN23300_c1_g2	PREDICTED: uncharacterized protein LOC108997226 [Juglans regia]	GO:0003674(molecular_function);GO:0005576(extracellular region);GO:0008150(biological_process);GO:0016021(integral component of membrane)	-	-	-	4	472-492	N
miR397a	TCATTGAGTGCAGCGTTGATG	TRINITY_DN26414_c0_g2	PREDICTED: lysophospholipid acyltransferase LPEAT1 [Ziziphus jujuba]	GO:0005634(nucleus);GO:0005783(endoplasmic reticulum);GO:0005789(endoplasmic reticulum membrane);GO:0006644(phospholipid metabolic process);GO:0008654(phospholipid biosynthetic process);GO:0016021(integral component of membrane);GO:0016746(transferase activity, transferring acyl groups);GO:0050200(plasmalogen synthase activity)	ko00564(Glycerophospholipid metabolism);ko00565(Ether lipid metabolism)	-	LPEAT1	4	1360-1379	N
miR397b	TCATTGAGTGCAGCGTTGATC	TRINITY_DN23300_c1_g2	PREDICTED: uncharacterized protein LOC108997226 [Juglans regia]	GO:0003674(molecular_function);GO:0005576(extracellular region);GO:0008150(biological_process);GO:0016021(integral component of membrane)	-	-	-	3	472-492	N
miR397b	TCATTGAGTGCAGCGTTGATC	TRINITY_DN24551_c1_g1	PREDICTED: delta(24)-sterol reductase [Juglans regia]	GO:0008202(steroid metabolic process)	ko00100(Steroid biosynthesis)	-	DIM	4	1833-1853	N
miR397c	TCATTGAGTGCAGCGTTGATT	TRINITY_DN25257_c3_g6	hypothetical protein MANES_14G020800 [Manihot esculenta]	-	-	-	-	3.5	131-151	N
miR397c	TCATTGAGTGCAGCGTTGATT	TRINITY_DN39246_c0_g1	-	-	-	-	-	4	202-221	N
miR403a	TTAGATTCACGCACAAACTCG	TRINITY_DN26204_c2_g1	-	-	-	-	-	2	108-128	N
miR408a	ATGCACTGCCTCTTCCCTGGC	TRINITY_DN27007_c2_g1	hypothetical protein JCGZ_17827 [Jatropha curcas]	GO:0004553(hydrolase activity, hydrolyzing O-glycosyl compounds);GO:0005975(carbohydrate metabolic process);GO:0009507(chloroplast)	-	-	-	4	675-696	N
miR4415	TTGATTCTCATCACAACTTGG	TRINITY_DN15795_c0_g1	PREDICTED: pentatricopeptide repeat-containing protein At4g39530 [Juglans regia]	GO:0005739(mitochondrion);GO:0008150(biological_process)	ko00500(Starch and sucrose metabolism)	-	PCMP-E52	4	44-64	N
miR4415	TTGATTCTCATCACAACTTGG	TRINITY_DN24314_c0_g9	-	-	-	-	-	3.5	139-158	N
miR4415	TTGATTCTCATCACAACTTGG	TRINITY_DN25604_c4_g2	PREDICTED: fasciclin-like arabinogalactan protein 12 [Juglans regia]	GO:0005886(plasma membrane);GO:0009834(plant-type secondary cell wall biogenesis);GO:0031225(anchored component of membrane)	ko03015(mRNA surveillance pathway)	-	FLA12	4	1055-1075	N
miR4415	TTGATTCTCATCACAACTTGG	TRINITY_DN27215_c0_g1	-	-	-	-	-	2.5	38-59	N
miR4415	TTGATTCTCATCACAACTTGG	TRINITY_DN29364_c0_g1	PREDICTED: DNA-directed RNA polymerase II subunit 1, partial [Juglans regia]	GO:0001055(RNA polymerase II activity);GO:0005665(DNA-directed RNA polymerase II, core complex)	ko00230(Purine metabolism);ko00240(Pyrimidine metabolism);ko03020(RNA polymerase)	-	NRPB1	4	2483-2502	N
miR477-3'	TGAGGCCTTTGGGGAGAGTGG	TRINITY_DN2255_c0_g1	-	-	-	-	-	4	228-247	N
miR477-3'	TGAGGCCTTTGGGGAGAGTGG	TRINITY_DN27418_c1_g2	PREDICTED: cell division control protein 2 homolog isoform X1 [Vitis vinifera]	GO:0000911(cytokinesis by cell plate formation);GO:0004672(protein kinase activity);GO:0004693(cyclin-dependent protein serine/threonine kinase activity);GO:0005515(protein binding);GO:0005524(ATP binding);GO:0005634(nucleus);GO:0005737(cytoplasm);GO:0005829(cytosol);GO:0005886(plasma membrane);GO:0006468(protein phosphorylation);GO:0007067(mitotic nuclear division);GO:0008284(positive regulation…	ko03022(Basal transcription factors);ko03420(Nucleotide excision repair)	-	CDC2	4	876-897	N
miR477-3'	TGAGGCCTTTGGGGAGAGTGG	TRINITY_DN28253_c1_g1	PREDICTED: TOM1-like protein 2 [Juglans regia]	GO:0005622(intracellular);GO:0005634(nucleus);GO:0005795(Golgi stack);GO:0005886(plasma membrane);GO:0006886(intracellular protein transport);GO:0006891(intra-Golgi vesicle-mediated transport);GO:0008565(protein transporter activity)	-	-	-	3.5	757-777	N
miR477-3'	TGAGGCCTTTGGGGAGAGTGG	TRINITY_DN28987_c0_g9	PREDICTED: uncharacterized protein LOC108996383 [Juglans regia]	GO:0003674(molecular_function);GO:0005739(mitochondrion);GO:0008150(biological_process)	-	-	-	3	569-589	N
miR477-5'	ACTCTCCCTCAAGGGCTTCTC	TRINITY_DN23711_c0_g2	Phosphatidylinositol 4-kinase beta 1 [Morus notabilis]	GO:0004430(1-phosphatidylinositol 4-kinase activity);GO:0005737(cytoplasm)	ko00562(Inositol phosphate metabolism);ko04070(Phosphatidylinositol signaling system)	-	PI4KB1	4	1262-1282	N
miR477-5'	ACTCTCCCTCAAGGGCTTCTC	TRINITY_DN24705_c2_g1	PREDICTED: nicotinamidase 2-like [Juglans regia]	GO:0003824(catalytic activity);GO:0005575(cellular_component);GO:0008936(nicotinamidase activity);GO:0019363(pyridine nucleotide biosynthetic process);GO:0019674(NAD metabolic process)	-	-	NIC2	3.5	423-443	N
miR5083	AGACTACAATTATCTGATCA	TRINITY_DN16701_c0_g1	hypothetical protein CICLE_v10026553mg [Citrus clementina]	GO:0005576(extracellular region);GO:0030246(carbohydrate binding)	ko04120(Ubiquitin mediated proteolysis)	-	JAL19	4	485-503	N
miR5083	AGACTACAATTATCTGATCA	TRINITY_DN24404_c0_g2	PREDICTED: subtilisin-like protease SBT3.5 [Pyrus x bretschneideri]	GO:0004252(serine-type endopeptidase activity);GO:0005618(cell wall)	-	-	-	4	86-106	N
miR5083	AGACTACAATTATCTGATCA	TRINITY_DN25023_c0_g1	PREDICTED: UDP-N-acetylglucosamine--N-acetylmuramyl-(pentapeptide) pyrophosphoryl-undecaprenol N-acetylglucosamine transferase [Ziziphus jujuba]	GO:0005886(plasma membrane);GO:0009058(biosynthetic process);GO:0016757(transferase activity, transferring glycosyl groups);GO:0030259(lipid glycosylation);GO:0050511(undecaprenyldiphospho-muramoylpentapeptide beta-N-acetylglucosaminyltransferase activity)	-	-	murG	4	1743-1762	N
miR5083	AGACTACAATTATCTGATCA	TRINITY_DN25026_c0_g2	PREDICTED: uncharacterized protein LOC109015766 [Juglans regia]	GO:0003674(molecular_function);GO:0005634(nucleus);GO:0008150(biological_process);GO:0009536(plastid);GO:0016021(integral component of membrane)	-	-	-	4	843-861	N
miR5083	AGACTACAATTATCTGATCA	TRINITY_DN27941_c1_g1	PREDICTED: uncharacterized protein LOC109001851 isoform X1 [Juglans regia]	GO:0005783(endoplasmic reticulum);GO:0005886(plasma membrane)	-	-	-	3.5	1141-1160	N
miR5083	AGACTACAATTATCTGATCA	TRINITY_DN28071_c0_g3	PREDICTED: NAC domain-containing protein 62-like [Juglans regia]	-	-	-	-	4	244-262	N
miR5083	AGACTACAATTATCTGATCA	TRINITY_DN28205_c0_g5	PREDICTED: metal tolerance protein 1-like [Juglans regia]	GO:0005385(zinc ion transmembrane transporter activity);GO:0005773(vacuole);GO:0010043(response to zinc ion);GO:0016020(membrane);GO:0061088(regulation of sequestering of zinc ion)	-	-	MTPA2	3.5	158-177	N
miR5083	AGACTACAATTATCTGATCA	TRINITY_DN28801_c0_g5	hypothetical protein PRUPE_ppa007410mg [Prunus persica]	-	-	-	-	3.5	596-614	N
miR7122b	TTATTCAGAGAAATCACGGT	TRINITY_DN24984_c0_g1	-	-	-	-	-	4	255-274	N
miR7122b	TTATTCAGAGAAATCACGGT	TRINITY_DN25244_c1_g1	-	-	-	-	-	3	112-130	N
miR7122b	TTATTCAGAGAAATCACGGT	TRINITY_DN26589_c1_g2	-	-	-	-	-	4	453-472	N
miR7122b	TTATTCAGAGAAATCACGGT	TRINITY_DN26877_c0_g2	PREDICTED: uncharacterized protein LOC109004054 [Juglans regia]	GO:0003674(molecular_function);GO:0005774(vacuolar membrane);GO:0005783(endoplasmic reticulum);GO:0005794(Golgi apparatus);GO:0008150(biological_process);GO:0016020(membrane);GO:0016021(integral component of membrane)	-	-	-	4	493-512	N
miR7122b	TTATTCAGAGAAATCACGGT	TRINITY_DN27804_c1_g5	PREDICTED: chitinase domain-containing protein 1 [Juglans regia]	GO:0004568(chitinase activity);GO:0005576(extracellular region);GO:0006032(chitin catabolic process);GO:0008061(chitin binding)	-	-	chid1	3.5	1571-1589	N
miR7122b	TTATTCAGAGAAATCACGGT	TRINITY_DN28530_c3_g4	PREDICTED: uncharacterized protein LOC109012704 isoform X1 [Juglans regia]	GO:0031305(integral component of mitochondrial inner membrane);GO:0033617(mitochondrial respiratory chain complex IV assembly);GO:0097249(mitochondrial respiratory chain supercomplex)	-	-	-	4	586-605	N
miR7122b	TTATTCAGAGAAATCACGGT	TRINITY_DN28817_c0_g1	-	GO:0002503(peptide antigen assembly with MHC class II protein complex);GO:0002506(polysaccharide assembly with MHC class II protein complex);GO:0005765(lysosomal membrane);GO:0006955(immune response);GO:0009986(cell surface);GO:0016021(integral component of membrane);GO:0023026(MHC class II protein complex binding);GO:0031902(late endosome membrane);GO:0042605(peptide antigen binding);GO:0042613(…	-	-	HLA-DRA	4	1188-1207	N
miR7122b	TTATTCAGAGAAATCACGGT	TRINITY_DN28902_c0_g4	-	-	-	-	-	4	217-237	N
miR7122b	TTATTCAGAGAAATCACGGT	TRINITY_DN41192_c0_g1	unknown [Picea sitchensis]	GO:0000166(nucleotide binding);GO:0005515(protein binding);GO:0005524(ATP binding);GO:0006810(transport);GO:0008152(metabolic process);GO:0009409(response to cold);GO:0016887(ATPase activity)	-	-	ybiT	4	200-218	N
miR7122b	TTATTCAGAGAAATCACGGT	TRINITY_DN42323_c0_g1	-	-	-	-	-	3.5	156-174	N
miR7122b	TTATTCAGAGAAATCACGGT	TRINITY_DN46363_c0_g1	hypothetical protein SELMODRAFT_131043 [Selaginella moellendorffii]	GO:0003341(cilium movement);GO:0003774(motor activity);GO:0005524(ATP binding);GO:0005858(axonemal dynein complex);GO:0005875(microtubule associated complex);GO:0007018(microtubule-based movement);GO:0008569(ATP-dependent microtubule motor activity, minus-end-directed);GO:0036156(inner dynein arm);GO:0042623(ATPase activity, coupled)	-	-	DHC1	3	159-177	N
miR7122b	TTATTCAGAGAAATCACGGT	TRINITY_DN9041_c0_g1	-	-	-	-	-	4	98-118	N
miR8175d	TTCCCCGGCAACGGCGCCA	TRINITY_DN23331_c0_g13	-	-	-	-	-	1	228-246	N
miR8175d	TTCCCCGGCAACGGCGCCA	TRINITY_DN23331_c0_g5	-	-	-	-	-	1	3-21	N
miR8175d	TTCCCCGGCAACGGCGCCA	TRINITY_DN23331_c0_g8	-	-	-	-	-	1	205-223	N
miR8175d	TTCCCCGGCAACGGCGCCA	TRINITY_DN23872_c1_g1	PREDICTED: uncharacterized protein LOC104891519 [Beta vulgaris subsp. vulgaris]	-	ko04141(Protein processing in endoplasmic reticulum);ko04120(Ubiquitin mediated proteolysis)	-	-	1.5	573-591	N
miR8175d	TTCCCCGGCAACGGCGCCA	TRINITY_DN25658_c1_g2	-	-	-	-	-	0	591-609	N
miR828b	TCTTGCTCAAATGAGTATTCCG	TRINITY_DN31902_c0_g1	-	-	-	-	-	4	190-211	N
miR858	TTCGTTGTCTGTTCGACCTTG	TRINITY_DN24062_c1_g2	PREDICTED: uncharacterized protein LOC107422177, partial [Ziziphus jujuba]	GO:0003674(molecular_function);GO:0005739(mitochondrion);GO:0008150(biological_process);GO:0016021(integral component of membrane)	ko04144(Endocytosis)	-	-	4	98-119	N
miR858	TTCGTTGTCTGTTCGACCTTG	TRINITY_DN25122_c2_g6	PREDICTED: transcription factor MYB12-like [Juglans regia]	GO:0003677(DNA binding);GO:0003700(transcription factor activity, sequence-specific DNA binding);GO:0005634(nucleus);GO:0006351(transcription, DNA-templated);GO:0006355(regulation of transcription, DNA-templated);GO:0009651(response to salt stress);GO:0009723(response to ethylene);GO:0009733(response to auxin);GO:0009813(flavonoid biosynthetic process);GO:0045893(positive regulation of transcript…	ko04712(Circadian rhythm - plant)	-	P	4	185-205	N
miR858	TTCGTTGTCTGTTCGACCTTG	TRINITY_DN25134_c0_g1	PREDICTED: serine/threonine-protein phosphatase PP1 isoform X1 [Juglans regia]	GO:0004722(protein serine/threonine phosphatase activity);GO:0005575(cellular_component);GO:0006470(protein dephosphorylation);GO:0046872(metal ion binding)	ko03015(mRNA surveillance pathway)	-	PP1	4	342-362	N
miR858	TTCGTTGTCTGTTCGACCTTG	TRINITY_DN26275_c0_g1	unnamed protein product, partial [Vitis vinifera]	GO:0003677(DNA binding);GO:0003700(transcription factor activity, sequence-specific DNA binding);GO:0005634(nucleus);GO:0006351(transcription, DNA-templated);GO:0006355(regulation of transcription, DNA-templated);GO:0006952(defense response);GO:0009620(response to fungus);GO:0009651(response to salt stress);GO:0009723(response to ethylene);GO:0009737(response to abscisic acid);GO:0009753(response…	ko00190(Oxidative phosphorylation);ko00860(Porphyrin and chlorophyll metabolism)	-	MYB108	4	560-579	N
