# Supplementary material for: Profiling of MicroRNAs and Their Targets in Roots and Shoots Reveals a Potential MiRNA-Mediated Interaction Network in Response to Phosphate Deficiency in the Forestry Tree Betula luminifera
Source: Front Genet. 2021 Jan 28;12:552454. doi: 10.3389/fgene.2021.552454 (PMC7876418; doi:10.3389/fgene.2021.552454)
Supplement: Supplementary Table 11 — Gene ontology (GO) enrichment analysis for targets of DE miRNAs under conditions of phosphate (Pi) starvation. [file Table_11.XLSX]

## Sheet: Sheet1
Table S11 Gene ontology (GO) enrichment analysis for targets of DE miRNAs under conditions of phosphate (Pi) starvation
GO_ID	GO_Term	GO_Function	GO_Level	S gene number	TS gene number	B gene number	TB gene number	pvalue
In roots
GO_ID	GO_Term	function	S gene number	TS gene number	B gene number	TB gene number	Pvalue of Fisher's Exact Test
GO:0016722	oxidoreductase activity, oxidizing metal ions	molecular_function	6	78	6	339	0.000127391
GO:0048366	leaf development	biological_process	5	78	5	339	0.000582856
GO:0006355	regulation of transcription, DNA-templated	biological_process	15	78	32	339	0.00152194
GO:0005507	copper ion binding	molecular_function	6	78	8	339	0.00236853
GO:0003700	transcription factor activity, sequence-specific DNA binding	molecular_function	11	78	23	339	0.0059634
GO:0042742	defense response to bacterium	biological_process	5	78	7	339	0.00819447
GO:0051301	cell division	biological_process	5	78	7	339	0.00819447
GO:0005524	ATP binding	molecular_function	14	78	34	339	0.0098928
GO:0009809	lignin biosynthetic process	biological_process	4	78	5	339	0.0108616
GO:0006351	transcription, DNA-templated	biological_process	11	78	25	339	0.0129327
GO:0015031	protein transport	biological_process	3	78	4	339	0.039368
In shoots
GO_ID	GO_Term	function	S gene number	TS gene number	B gene number	TB gene number	Pvalue of Fisher's Exact Test
GO:0003700	transcription factor activity, sequence-specific DNA binding	molecular_function	21	72	33	258	4.37956e-06
GO:0003677	DNA binding	molecular_function	19	72	32	258	6.39619e-05
GO:0030154	cell differentiation	biological_process	10	72	12	258	6.99919e-05
GO:0016722	oxidoreductase activity, oxidizing metal ions	molecular_function	7	72	7	258	0.00010592
GO:0006355	regulation of transcription, DNA-templated	biological_process	21	72	40	258	0.000294697
GO:0006351	transcription, DNA-templated	biological_process	19	72	35	258	0.000354538
GO:0005507	copper ion binding	molecular_function	7	72	8	258	0.000655353
GO:0009809	lignin biosynthetic process	biological_process	5	72	5	258	0.00152714
GO:0005634	nucleus	cellular_component	34	72	85	258	0.00218031
GO:0009855	determination of bilateral symmetry	biological_process	4	72	4	258	0.00570433
GO:0009965	leaf morphogenesis	biological_process	4	72	4	258	0.00570433
GO:0048366	leaf development	biological_process	4	72	4	258	0.00570433
GO:0010014	meristem initiation	biological_process	5	72	6	258	0.00714076
GO:0008289	lipid binding	molecular_function	5	72	7	258	0.0195041
GO:0009944	polarity specification of adaxial/abaxial axis	biological_process	3	72	3	258	0.0210812
GO:0045962	positive regulation of development, heterochronic	biological_process	3	72	3	258	0.0210812
GO:0080060	integument development	biological_process	3	72	3	258	0.0210812
