# Supplementary material for: Profiling of MicroRNAs and Their Targets in Roots and Shoots Reveals a Potential MiRNA-Mediated Interaction Network in Response to Phosphate Deficiency in the Forestry Tree Betula luminifera
Source: Front Genet. 2021 Jan 28;12:552454. doi: 10.3389/fgene.2021.552454 (PMC7876418; doi:10.3389/fgene.2021.552454)
Supplement: Supplementary Table 12 — Kyoto Encyclopedia of Genes and Genomes (KEGG) enrichment analysis for targets of DE miRNAs under conditions of Pi starvation. [file Table_12.XLS]

## Sheet: Sheet1
Table S12 Kyoto Encyclopedia of Genes and Genomes (KEGG) enrichment analysis for targets of DE miRNAs under conditions of Pi starvation
In roots
ko_ID	pathway_name	S gene number	TS gene number	B gene number	TB gene number	Pvalue of Fisher's Exact Test
ko00053	Ascorbate and aldarate metabolism	6	52	7	186	0.00209941
In shoots
ko_ID	pathway_name	S gene number	TS gene number	B gene number	TB gene number	Pvalue of Fisher's Exact Test
ko00053	Ascorbate and aldarate metabolism	6	39	6	133	0.000475838
ko04712	Circadian rhythm - plant	6	39	8	133	0.00804804
ko00240	Pyrimidine metabolism	3	39	4	133	0.0755626
